# Supplementary material for: Genome-wide CRISPR screen identified a role for commander complex mediated ITGB1 recycling in basal insulin secretion
Source: Mol Metab. 2022 Jul 11;63:101541. doi: 10.1016/j.molmet.2022.101541 (PMC9304790; doi:10.1016/j.molmet.2022.101541)
Supplement: Multimedia component 3 [file mmc3.xlsx]

## Sheet: con_high1_high2.gene_negative
id	num	neg|score	neg|p-value	neg|fdr	neg|rank	neg|goodsgrna	neg|lfc	pos|score	pos|p-value	pos|fdr	pos|rank	pos|goodsgrna	pos|lfc
Ndufs1	4	1.0219e-06	3.1182e-06	0.02104	1	4	-5.3601	1	1	0.999999	20639	0	-5.3601
Dbf4	4	1.1209e-06	3.5979e-06	0.02104	2	4	-4.417	1	1	0.999999	20638	0	-4.417
Sar1a	4	1.225e-06	3.5979e-06	0.02104	3	4	-5.052	1	1	0.999999	20637	0	-5.052
Psmc4	4	1.6215e-06	4.0776e-06	0.02104	4	4	-4.8763	1	1	0.999999	20636	0	-4.8763
Klk1b3	4	1.0142e-05	3.1902e-05	0.131683	5	3	-5.1363	0.9827	0.98269	0.999999	20242	0	-5.1363
Hmgcs1	4	1.2932e-05	4.5813e-05	0.157591	6	4	-3.2398	0.99999	0.99999	0.999999	20635	0	-3.2398
Uxs1	4	1.7396e-05	6.1165e-05	0.180339	7	4	-4.5975	0.99998	0.99998	0.999999	20634	0	-4.5975
Snrnp70	4	2.5036e-05	8.9468e-05	0.185644	8	3	-5.434	0.97874	0.97874	0.999999	20164	0	-5.434
Sft2d3	4	2.5635e-05	8.9948e-05	0.185644	9	2	-1.1676	0.68091	0.71629	0.999999	14532	1	-1.1676
Psma1	3	2.6965e-05	8.5151e-05	0.185644	10	3	-4.9347	0.99997	0.99998	0.999999	20633	0	-4.9347
Smarce1	3	3.4898e-05	0.00011202	0.185997	11	3	-4.9401	0.99997	0.99997	0.999999	20632	0	-4.9401
Klhl33	4	3.5369e-05	0.00012305	0.185997	12	4	-3.1975	0.99996	0.99996	0.999999	20631	0	-3.1975
Csnk2b	4	3.8361e-05	0.00013504	0.185997	13	3	-5.3517	0.96586	0.96574	0.999999	19874	0	-5.3517
Gm10024	4	4.0859e-05	0.00014272	0.185997	14	4	-3.3742	0.99996	0.99996	0.999999	20630	0	-3.3742
Eif3f	3	4.1128e-05	0.00013216	0.185997	15	3	-4.6567	0.99996	0.99997	0.999999	20629	0	-4.6567
Lsm11	4	4.1753e-05	0.00014751	0.185997	16	3	-5.7456	0.90892	0.90858	0.999999	18650	0	-5.7456
Vps25	4	4.7837e-05	0.00016718	0.185997	17	3	-5.2777	0.022545	0.066979	0.956633	1377	1	-5.2777
Rpl6	4	5.3406e-05	0.00018781	0.185997	18	4	-5.1174	0.99921	0.99921	0.999999	20594	0	-5.1174
Mrpl4	3	5.3925e-05	0.0001643	0.185997	19	3	-4.8767	0.99995	0.99995	0.999999	20628	0	-4.8767
Ngdn	3	5.6773e-05	0.00017342	0.185997	20	3	-4.1292	0.99994	0.99995	0.999999	20627	0	-4.1292
Paics	4	6.3277e-05	0.00022907	0.214896	21	3	-4.4928	0.96549	0.96536	0.999999	19864	0	-4.4928
Nup160	4	6.8031e-05	0.00024826	0.222772	22	3	-5.1841	0.068728	0.15802	0.999999	3115	1	-5.1841
Polr2a	4	7.466e-05	0.00027608	0.233911	23	3	-5.3735	0.027777	0.077852	0.958978	1596	1	-5.3735
Tle3	4	7.6904e-05	0.00028903	0.233911	24	3	-1.0826	0.87466	0.87426	0.999999	17920	0	-1.0826
Ncapg2	4	8.2042e-05	0.00030918	0.233911	25	4	-4.3777	0.99991	0.99991	0.999999	20626	0	-4.3777
Gm20604	4	8.3701e-05	0.00031398	0.233911	26	3	-5.195	0.9935	0.99349	0.999999	20447	0	-5.195
Pdia6	4	8.5033e-05	0.00031734	0.233911	27	4	-5.6607	0.99805	0.99807	0.999999	20550	0	-5.6607
Supt5	4	8.8811e-05	0.00032981	0.234722	28	3	-5.223	0.75005	0.76253	0.999999	15507	1	-5.223
Pnn	2	9.5898e-05	0.00018925	0.185997	29	2	-6.2388	0.9999	0.9999	0.999999	20625	0	-6.2388
Sec22b	4	9.6499e-05	0.00035907	0.235884	30	4	-3.1238	0.9999	0.99991	0.999999	20624	0	-3.1238
Smc1a	4	9.8609e-05	0.00036771	0.235884	31	3	-4.7927	0.020174	0.062048	0.956633	1285	1	-4.7927
Mrpl49	4	0.00010112	0.00038114	0.235884	32	4	-2.9956	0.9999	0.9999	0.999999	20623	0	-2.9956
Uba52	4	0.00010644	0.00040129	0.235884	33	3	-3.975	0.82015	0.82017	0.999999	16741	1	-3.975
Slc35d1	4	0.00010704	0.00040417	0.235884	34	4	-1.7086	0.99989	0.9999	0.999999	20622	0	-1.7086
Mrps7	4	0.00011068	0.0004128	0.235884	35	3	-5.1525	0.69242	0.72336	0.999999	14692	1	-5.1525
Erlin1	4	0.00012817	0.00048284	0.262246	36	3	-0.87984	0.94763	0.94754	0.999999	19490	0	-0.87984
Rrp7a	3	0.00013345	0.00040704	0.235884	37	2	-6.5954	0.056374	0.12693	0.999999	2647	1	-6.5954
Pam16	4	0.00014179	0.00053465	0.27944	38	3	-3.4705	0.92934	0.92909	0.999999	19106	0	-3.4705
Cks1b	4	0.00015648	0.00059222	0.27944	39	3	-4.1028	0.93881	0.9387	0.999999	19317	0	-4.1028
Ube2e2	4	0.0001625	0.00060997	0.27944	40	4	-2.8813	0.99984	0.99985	0.999999	20621	0	-2.8813
Surf6	4	0.00016283	0.00061141	0.27944	41	3	-5.1304	0.49944	0.62356	0.999999	12568	1	-5.1304
Ndufv2	4	0.0001769	0.00065794	0.281168	42	3	-4.104	0.78095	0.78616	0.999999	16013	1	-4.104
Fbxo27	4	0.00017944	0.00066753	0.281168	43	1	-0.12353	0.63754	0.6912	0.999999	14032	1	-0.12353
Rfx3	4	0.00018456	0.00068768	0.283861	44	3	-3.9458	0.95404	0.95387	0.999999	19617	0	-3.9458
Uba3	4	0.00020105	0.00075196	0.2904	45	3	-3.8302	0.95927	0.95917	0.999999	19726	0	-3.8302
Gm5458	4	0.00020581	0.00077259	0.2904	46	3	-4.0256	0.9829	0.98291	0.999999	20248	0	-4.0256
Gm21119	4	0.00020854	0.00078075	0.2904	47	3	-4.297	0.018507	0.058546	0.947845	1221	1	-4.297
Hist1h3a	4	0.00020989	0.00078794	0.2904	48	4	-1.4209	0.99979	0.9998	0.999999	20620	0	-1.4209
Nsf	3	0.00021565	0.00063635	0.27944	49	3	-2.9975	0.99978	0.99978	0.999999	20619	0	-2.9975
Rpl31	3	0.00021565	0.00063635	0.27944	50	3	-3.157	0.99978	0.99978	0.999999	20616	0	-3.157
Mars	3	0.00021565	0.00063635	0.27944	51	3	-1.2141	0.99978	0.99978	0.999999	20618	0	-1.2141
Cebpz	3	0.00021565	0.00063635	0.27944	52	3	-3.4926	0.99978	0.99978	0.999999	20617	0	-3.4926
Rps18	2	0.00021634	0.00042288	0.235884	53	2	-5.8274	0.99978	0.99978	0.999999	20615	0	-5.8274
Olfr68	4	0.0002307	0.0008695	0.3062	54	1	-0.25585	0.54863	0.64567	0.999999	13038	1	-0.25585
Kmt2d	4	0.0002346	0.00088293	0.3062	55	3	-4.4502	0.98748	0.98748	0.999999	20340	0	-4.4502
Rfc4	4	0.00023734	0.00089156	0.3062	56	3	-3.2033	0.68375	0.71804	0.999999	14570	1	-3.2033
Osbpl9	4	0.00024188	0.000905	0.3062	57	4	-3.2616	0.99976	0.99976	0.999999	20614	0	-3.2616
Rangap1	3	0.00025253	0.00073997	0.2904	58	2	-5.8571	0.0017486	0.0049467	0.481576	240	1	-5.8571
Olfr862	4	0.0002801	0.0010398	0.322226	59	3	-3.854	0.59035	0.6661	0.999999	13494	1	-3.854
Hoxc6	4	0.00028196	0.001046	0.322226	60	1	0.26867	0.2832	0.42831	0.999999	8529	2	0.26867
Cct4	2	0.00030276	0.00057831	0.27944	61	2	-5.6502	0.9997	0.99969	0.999999	20613	0	-5.6502
Heatr1	3	0.00032976	0.00096832	0.315994	62	3	-3.1753	0.99967	0.99967	0.999999	20611	0	-3.1753
Atp5a1	3	0.00032976	0.00096832	0.315994	63	3	-0.19769	0.99967	0.99967	0.999999	20612	0	-0.19769
Utp11l	4	0.0003317	0.0012283	0.349451	64	3	-2.8004	0.76306	0.77229	0.999999	15716	1	-2.8004
Tmem242	4	0.00033229	0.0012326	0.349451	65	2	-2.9961	0.15264	0.29672	0.999999	5853	1	-2.9961
Ptpn2	4	0.00033322	0.001236	0.349451	66	1	-0.0031141	0.92975	0.92951	0.999999	19117	0	-0.0031141
Kras	4	0.0003421	0.0012638	0.351485	67	3	-2.7504	0.99297	0.99297	0.999999	20438	0	-2.7504
Rcl1	4	0.00036283	0.0013535	0.358911	68	4	-1.536	0.99964	0.99965	0.999999	20610	0	-1.536
Aurka	3	0.00036526	0.0010796	0.324509	69	1	0.57323	0.73146	0.73168	0.999999	15244	1	0.57323
Cdk1	3	0.0003669	0.0010849	0.324509	70	2	-5.6636	0.24397	0.36811	0.999999	7697	1	-5.6636
Srp72	4	0.00037372	0.0013972	0.358911	71	2	-2.896	0.7428	0.75719	0.999999	15405	1	-2.896
Ccnt1	4	0.00038448	0.0014303	0.358911	72	2	0.13961	0.19984	0.34444	0.999999	6803	2	0.13961
Snrpa1	2	0.0003904	0.00074957	0.2904	73	2	-5.1316	0.99961	0.9996	0.999999	20609	0	-5.1316
Ythdc1	3	0.00040012	0.0011722	0.345615	74	3	-6.022	0.99824	0.99827	0.999999	20560	0	-6.022
Cox5a	4	0.00040445	0.0015003	0.358911	75	3	-3.7786	0.95214	0.95198	0.999999	19577	0	-3.7786
Casp8ap2	4	0.00040772	0.0015181	0.358911	76	4	-4.008	0.99821	0.99824	0.999999	20557	0	-4.008
Spc24	4	0.00042163	0.0015589	0.358911	77	3	-3.0254	0.52394	0.63436	0.999999	12801	1	-3.0254
Metap2	4	0.00043278	0.0015992	0.358911	78	4	-3.8916	0.99737	0.99737	0.999999	20539	0	-3.8916
Lgals3bp	4	0.00043346	0.0016006	0.358911	79	3	-2.9707	0.97911	0.97912	0.999999	20171	0	-2.9707
Uso1	3	0.00043384	0.0012773	0.351485	80	3	-5.792	0.99949	0.99949	0.999999	20607	0	-5.792
Gtf2ird1	4	0.00043573	0.0016092	0.358911	81	2	-0.38564	0.61778	0.68053	0.999999	13780	1	-0.38564
Gale	4	0.00044238	0.0016399	0.358911	82	3	-3.2353	0.92387	0.92369	0.999999	18970	0	-3.2353
Dars2	4	0.00045143	0.0016759	0.358911	83	3	-2.6636	0.014152	0.046433	0.908789	1001	1	-2.6636
Mepce	4	0.00045406	0.0016845	0.358911	84	4	-2.3582	0.99955	0.99957	0.999999	20608	0	-2.3582
Tcof1	4	0.00045776	0.0016953	0.358911	85	3	-3.9598	0.99133	0.99131	0.999999	20410	0	-3.9598
Crygb	4	0.00047603	0.001768	0.368587	86	3	-2.188	0.67492	0.71266	0.999999	14460	1	-2.188
Pola2	3	0.0004761	0.0013958	0.358911	87	2	-5.9386	0.27432	0.40526	0.999999	8333	1	-5.9386
Ttc27	4	0.00048338	0.0017968	0.369523	88	3	-4.7976	0.45605	0.60328	0.999999	12076	1	-4.7976
Thoc1	3	0.00050832	0.0014735	0.358911	89	2	-5.6937	0.63153	0.64442	0.999999	13955	1	-5.6937
Mtbp	4	0.00051131	0.0018999	0.371813	90	3	-3.051	0.99244	0.99245	0.999999	20428	0	-3.051
Defa-rs7	4	0.00051667	0.001921	0.371813	91	2	-2.98	0.43236	0.57934	0.999999	11590	1	-2.98
Gmps	3	0.0005178	0.001496	0.358911	92	2	-5.9005	0.71384	0.71481	0.999999	14983	1	-5.9005
Tmem68	4	0.00051952	0.0019297	0.371813	93	4	-1.3101	0.99948	0.9995	0.999999	20606	0	-1.3101
Cox17	2	0.00052084	0.00098127	0.315994	94	2	-5.9009	0.99948	0.99946	0.999999	20605	0	-5.9009
2810403A07Rik	4	0.00052666	0.0019522	0.371813	95	4	-3.2281	0.99848	0.9985	0.999999	20566	0	-3.2281
Ftsj3	2	0.00052906	0.00099518	0.315994	96	2	-5.7087	0.99947	0.99945	0.999999	20604	0	-5.7087
Apol7e	4	0.00053824	0.0019882	0.371813	97	2	-1.2297	0.66492	0.70671	0.999999	14336	1	-1.2297
Apof	4	0.00054193	0.0020002	0.371813	98	4	-1.3139	0.99946	0.99947	0.999999	20603	0	-1.3139
Ndufb8	4	0.00055177	0.0020357	0.371813	99	3	-3.1493	0.13934	0.28328	0.999999	5580	1	-3.1493
Fdx1	4	0.00056421	0.0020909	0.374232	100	3	-3.6746	0.86332	0.86292	0.999999	17691	0	-3.6746
Hnrnpk	4	0.00056712	0.0021033	0.374232	101	4	-4.0452	0.99943	0.99945	0.999999	20602	0	-4.0452
Cct2	3	0.00057117	0.0016471	0.358911	102	2	-5.8353	0.76789	0.76807	0.999999	15795	0	-5.8353
Aldh3a1	4	0.00058948	0.002182	0.38019	103	1	0.29976	0.22204	0.36686	0.999999	7228	1	0.29976
A1bg	4	0.00062927	0.0023288	0.384376	104	2	-3.2775	0.94436	0.94419	0.999999	19436	0	-3.2775
Acss2	4	0.00063375	0.0023466	0.384376	105	4	-1.8595	0.99937	0.99938	0.999999	20601	0	-1.8595
Slc39a6	4	0.00064073	0.0023734	0.384376	106	2	-0.30971	0.76605	0.77454	0.999999	15763	1	-0.30971
Atp6v1d	3	0.00064487	0.0018611	0.371813	107	3	-6.0597	0.98514	0.98529	0.999999	20293	0	-6.0597
Ipo9	4	0.00064805	0.0024036	0.384376	108	2	-2.4205	0.30235	0.44753	0.999999	8933	1	-2.4205
Ptma	4	0.00066072	0.0024516	0.384376	109	2	-3.1723	0.33985	0.48533	0.999999	9673	1	-3.1723
Krtap27-1	4	0.00069198	0.0025639	0.394928	110	2	-0.80799	0.81793	0.8181	0.999999	16701	1	-0.80799
Snapc5	3	0.00069345	0.001993	0.371813	111	3	-2.1643	0.99931	0.99931	0.999999	20600	0	-2.1643
Rpl35	2	0.00069923	0.0013094	0.355589	112	2	-4.4498	0.9993	0.99929	0.999999	20599	0	-4.4498
Gtpbp4	3	0.00070831	0.002034	0.371813	113	3	-5.6954	0.98515	0.98531	0.999999	20294	0	-5.6954
Hpgd	4	0.00072877	0.002691	0.399565	114	4	-2.0858	0.99927	0.99928	0.999999	20598	0	-2.0858
Igsf1	4	0.00074322	0.0027399	0.399745	115	1	0.79817	0.060657	0.14263	0.999999	2801	3	0.79817
Asb16	4	0.00074772	0.0027514	0.399745	116	4	-2.6674	0.99714	0.99714	0.999999	20529	0	-2.6674
Fxyd2	4	0.00075155	0.0027649	0.399745	117	4	-1.6221	0.99925	0.99926	0.999999	20597	0	-1.6221
Eapp	4	0.00075388	0.0027726	0.399745	118	4	-3.7225	0.99925	0.99925	0.999999	20596	0	-3.7225
Lsm2	3	0.00076251	0.0021921	0.38019	119	3	-5.1947	0.99871	0.99873	0.999999	20571	0	-5.1947
Cherp	3	0.00077469	0.0022257	0.381878	120	2	-5.908	0.60058	0.6207	0.999999	13614	1	-5.908
Ndufa1	3	0.00078323	0.0022477	0.381878	121	3	-0.40177	0.99922	0.99922	0.999999	20595	0	-0.40177
Copa	3	0.00078573	0.0022573	0.381878	122	2	-5.6199	0.35724	0.46647	0.999999	10025	1	-5.6199
Gm10662	4	0.00079406	0.0029237	0.399745	123	2	-2.6844	0.11814	0.24713	0.999999	4909	1	-2.6844
2300003K06Rik	4	0.00079446	0.0029256	0.399745	124	2	-1.7002	0.52341	0.63414	0.999999	12798	1	-1.7002
Rps2	2	0.00080497	0.0015128	0.358911	125	2	-4.283	0.9992	0.99917	0.999999	20593	0	-4.283
Phax	4	0.00082381	0.0030287	0.399745	126	3	-0.50894	0.086534	0.19103	0.999999	3791	1	-0.50894
Psmc6	4	0.00082381	0.0030287	0.399745	127	3	-3.0603	0.57291	0.65735	0.999999	13303	1	-3.0603
Ppil4	4	0.00082381	0.0030287	0.399745	128	3	-0.50894	0.37797	0.52407	0.999999	10459	1	-0.50894
Fars2	4	0.00082381	0.0030287	0.399745	129	3	-2.2775	0.96434	0.96424	0.999999	19839	0	-2.2775
Bub1	4	0.00082381	0.0030287	0.399745	130	3	-1.9266	0.9935	0.99349	0.999999	20448	0	-1.9266
Dimt1	4	0.00082381	0.0030287	0.399745	131	3	-2.5312	0.015875	0.0517	0.924599	1097	1	-2.5312
Nelfb	4	0.00082381	0.0030287	0.399745	132	3	-2.7211	0.96203	0.96189	0.999999	19804	0	-2.7211
Haus8	4	0.00082381	0.0030287	0.399745	133	3	-2.4188	0.45599	0.60322	0.999999	12074	1	-2.4188
Leprotl1	4	0.0008275	0.0030402	0.399745	134	3	-3.399	0.55383	0.64817	0.999999	13098	1	-3.399
Ltv1	4	0.00083335	0.003058	0.399745	135	4	-1.4658	0.99917	0.99916	0.999999	20592	0	-1.4658
Brca1	4	0.00083463	0.0030609	0.399745	136	2	-2.7543	0.87437	0.87399	0.999999	17911	0	-2.7543
Fam163b	4	0.00084092	0.0030829	0.399745	137	4	-1.4257	0.99916	0.99916	0.999999	20591	0	-1.4257
Cenpw	3	0.00084209	0.0024013	0.384376	138	2	-5.5606	0.93538	0.93552	0.999999	19248	0	-5.5606
Lrrtm4	4	0.0008457	0.0030992	0.399745	139	2	-0.76075	0.98186	0.98187	0.999999	20227	0	-0.76075
Rpl38	2	0.00085969	0.0016198	0.358911	140	2	-4.7601	0.99914	0.99913	0.999999	20590	0	-4.7601
Mcm2	3	0.00086195	0.0024583	0.384376	141	2	-5.5403	0.75016	0.75031	0.999999	15512	0	-5.5403
Olfr1511	4	0.00087276	0.0032024	0.399745	142	4	-1.3232	0.99913	0.99913	0.999999	20589	0	-1.3232
Ndufb5	4	0.00087981	0.0032297	0.399745	143	4	-1.9756	0.99912	0.99912	0.999999	20588	0	-1.9756
Brms1l	4	0.00088138	0.003234	0.399745	144	4	-2.278	0.99912	0.99912	0.999999	20587	0	-2.278
Gm6902	4	0.00088168	0.0032345	0.399745	145	2	-3.1747	0.24047	0.38531	0.999999	7617	1	-3.1747
control915	1	0.00089083	0.00089156	0.3062	146	1	-7.4135	0.99911	0.99914	0.999999	20586	0	-7.4135
Cml1	4	0.00089694	0.0032926	0.404497	147	1	0.10873	0.50106	0.62423	0.999999	12585	1	0.10873
Eif3c	3	0.00090338	0.0025706	0.394928	148	1	1.5207	0.026355	0.066861	0.956633	1526	2	1.5207
Eif4a3	2	0.000905	0.0017042	0.358911	149	2	-5.0194	0.9991	0.99908	0.999999	20584	0	-5.0194
Chaf1b	2	0.000905	0.0017042	0.358911	150	2	-5.3276	0.9991	0.99908	0.999999	20585	0	-5.3276
Rplp1	3	0.0009083	0.0025845	0.394928	151	2	-5.7307	0.97322	0.97326	0.999999	20022	0	-5.7307
Ino80	4	0.00091874	0.0033712	0.411711	152	2	-3.2398	0.9227	0.92252	0.999999	18946	0	-3.2398
Top1	3	0.00092557	0.0026406	0.394928	153	2	-5.4776	0.086349	0.16702	0.999999	3785	1	-5.4776
Timm23	3	0.00092557	0.0026406	0.394928	154	2	-5.0332	0.087688	0.16877	0.999999	3834	1	-5.0332
Ankrd17	4	0.00093755	0.0034379	0.411976	155	2	-2.3859	0.081638	0.18213	0.999999	3597	2	-2.3859
Ndufs7	4	0.00094291	0.0034542	0.411976	156	4	-1.27	0.99821	0.99824	0.999999	20558	0	-1.27
Smpdl3a	4	0.00094817	0.0034768	0.411976	157	1	0.10283	0.79404	0.79701	0.999999	16257	1	0.10283
Ints2	4	0.00094893	0.0034806	0.411976	158	2	-0.75359	0.0023488	0.0084462	0.583016	285	2	-0.75359
Fam26e	4	0.00095604	0.003508	0.411976	159	3	-2.588	0.9902	0.99015	0.999999	20388	0	-2.588
Psma6	2	0.00096177	0.0018083	0.369523	160	2	-4.9653	0.99904	0.99902	0.999999	20583	0	-4.9653
Cbfa2t2	4	0.0009647	0.00353	0.411976	161	4	-1.7207	0.99904	0.99903	0.999999	20582	0	-1.7207
Bcl9	4	0.00096755	0.0035392	0.411976	162	3	-2.1132	0.11471	0.24126	0.999999	4805	1	-2.1132
Ppcs	4	0.00097276	0.0035531	0.411976	163	3	-2.9778	0.93633	0.93615	0.999999	19265	0	-2.9778
Eif2s1	2	0.00097894	0.001839	0.371813	164	2	-4.2843	0.99902	0.999	0.999999	20581	0	-4.2843
Smc2	3	0.00099074	0.0028143	0.399745	165	2	-5.4342	0.74105	0.74113	0.999999	15369	1	-5.4342
Fam45a	4	0.00099941	0.0036471	0.420516	166	2	-0.085051	0.63469	0.68962	0.999999	13997	1	-0.085051
Anapc5	2	0.0010231	0.0019374	0.371813	167	2	-5.5645	0.99898	0.99895	0.999999	20580	0	-5.5645
Nop14	4	0.0010404	0.0037915	0.426348	168	2	-2.9882	0.54687	0.64481	0.999999	13019	1	-2.9882
Cldn15	4	0.0010506	0.0038289	0.426348	169	3	-0.8947	0.83786	0.83729	0.999999	17137	0	-0.8947
Ndufb7	4	0.0010584	0.0038567	0.426348	170	3	-4.0578	0.38779	0.53399	0.999999	10675	1	-4.0578
Polr2j	3	0.0010873	0.0031007	0.399745	171	3	-4.9401	0.99891	0.99893	0.999999	20579	0	-4.9401
Anapc1	4	0.0010968	0.0039958	0.431782	172	4	-3.2436	0.99745	0.99745	0.999999	20540	0	-3.2436
Ccdc39	4	0.0011019	0.0040174	0.431853	173	3	-0.87434	0.12644	0.26149	0.999999	5160	1	-0.87434
Psmc5	3	0.0011218	0.0031894	0.399745	174	2	-5.2692	0.85788	0.85796	0.999999	17568	0	-5.2692
Rplp0	3	0.0011218	0.0031894	0.399745	175	2	-5.2509	0.089387	0.171	0.999999	3895	1	-5.2509
Srp19	2	0.0011278	0.0021576	0.38019	176	2	-4.254	0.99887	0.99885	0.999999	20578	0	-4.254
Bbox1	4	0.0011531	0.0041954	0.446067	177	1	-0.50708	0.42407	0.57082	0.999999	11416	1	-0.50708
Surf4	4	0.0011736	0.0042712	0.446067	178	3	-2.8998	0.96549	0.96536	0.999999	19865	0	-2.8998
2310057J18Rik	4	0.0011819	0.004301	0.446067	179	3	-1.7043	0.6823	0.71713	0.999999	14554	1	-1.7043
Lgals8	4	0.0012023	0.0043763	0.449362	180	4	-1.6174	0.9988	0.99879	0.999999	20577	0	-1.6174
Cept1	3	0.0012138	0.0034413	0.411976	181	3	-4.8019	0.98357	0.9837	0.999999	20264	0	-4.8019
Lgals2	4	0.0012303	0.0044789	0.455469	182	4	-1.4255	0.99877	0.99877	0.999999	20576	0	-1.4255
Birc5	2	0.0012312	0.0023504	0.384376	183	2	-4.4532	0.99877	0.99875	0.999999	20575	0	-4.4532
Snrpd2	4	0.0012507	0.0045562	0.455469	184	3	-1.9784	0.73506	0.75168	0.999999	15296	1	-1.9784
Wars	4	0.0012507	0.0045562	0.455469	185	3	-0.24221	0.23462	0.37953	0.999999	7495	1	-0.24221
Dhps	4	0.0012507	0.0045562	0.455469	186	3	-2.5801	0.68021	0.71585	0.999999	14519	1	-2.5801
Srp54b	4	0.0012507	0.0045562	0.455469	187	3	-2.4138	0.19511	0.33965	0.999999	6698	1	-2.4138
Mfap5	4	0.0012555	0.0045682	0.455469	188	1	-0.31113	0.84953	0.84899	0.999999	17378	0	-0.31113
Etf1	2	0.0012734	0.0024276	0.384376	189	2	-4.2401	0.99873	0.99871	0.999999	20573	0	-4.2401
Rplp2	2	0.0012734	0.0024276	0.384376	190	2	-4.5344	0.99873	0.99871	0.999999	20574	0	-4.5344
Clcc1	4	0.0012771	0.0046449	0.460896	191	4	-1.1926	0.99872	0.99872	0.999999	20572	0	-1.1926
Myl12a	4	0.0012914	0.0046919	0.463333	192	2	-2.6057	0.21778	0.36258	0.999999	7150	2	-2.6057
Erich5	4	0.0013068	0.0047485	0.465605	193	2	-0.15248	0.29933	0.44448	0.999999	8870	2	-0.15248
Rnf40	4	0.001321	0.0048042	0.467705	194	4	-3.4448	0.99868	0.99869	0.999999	20570	0	-3.4448
Uqcr10	3	0.001323	0.0037507	0.426348	195	2	-5.4776	0.61529	0.63175	0.999999	13758	1	-5.4776
Utp23	3	0.0013333	0.0037781	0.426348	196	3	-4.9653	0.99285	0.99296	0.999999	20436	0	-4.9653
Ubap2l	4	0.0013417	0.0048785	0.470505	197	2	-2.4743	0.013848	0.045526	0.902612	988	2	-2.4743
Inpp5k	4	0.001358	0.004939	0.474119	198	2	-1.0125	0.87485	0.87444	0.999999	17925	0	-1.0125
Gins1	2	0.0013656	0.0026234	0.394928	199	2	-3.6092	0.99863	0.99862	0.999999	20569	0	-3.6092
Cct5	3	0.0013736	0.0038836	0.426348	200	2	-5.0332	0.027035	0.068489	0.956633	1561	1	-5.0332
Mcm5	3	0.0013736	0.0038836	0.426348	201	2	-5.0874	0.016349	0.042722	0.895224	1123	1	-5.0874
Chad	4	0.0013814	0.0050287	0.478282	202	2	-2.9387	0.64618	0.69597	0.999999	14126	1	-2.9387
Ubr3	4	0.0014059	0.0051059	0.479995	203	3	-2.7302	0.97923	0.97924	0.999999	20176	0	-2.7302
Senp3	4	0.0014092	0.0051165	0.479995	204	3	-1.7551	0.86021	0.85977	0.999999	17623	0	-1.7551
Skp1a	3	0.0014095	0.0039738	0.431657	205	3	-5.0591	0.99206	0.99216	0.999999	20420	0	-5.0591
Osgep	3	0.0014095	0.0039738	0.431657	206	2	-4.8753	0.6892	0.69228	0.999999	14647	1	-4.8753
Mrps15	4	0.00142	0.0051563	0.481542	207	3	-2.8365	0.13544	0.27692	0.999999	5458	1	-2.8365
Sf3b1	4	0.001445	0.0052484	0.487936	208	2	-2.5095	0.83626	0.83569	0.999999	17105	0	-2.5095
Taar8b	4	0.0014604	0.0052997	0.488647	209	2	-0.63363	0.9676	0.96746	0.999999	19901	0	-0.63363
Naa25	3	0.0014979	0.0042319	0.446067	210	2	-5.0008	0.96022	0.96041	0.999999	19757	0	-5.0008
Cd55	4	0.0015027	0.0054619	0.496584	211	4	-3.5092	0.9985	0.99852	0.999999	20568	0	-3.5092
Srsf3	3	0.0015089	0.0042631	0.446067	212	2	-4.8331	0.17223	0.27846	0.999999	6236	1	-4.8331
Ncaph2	4	0.0015116	0.0054911	0.496584	213	2	-0.97557	0.74814	0.7611	0.999999	15476	1	-0.97557
Haus5	3	0.0015156	0.0042846	0.446067	214	3	-4.8099	0.99848	0.99851	0.999999	20567	0	-4.8099
Olfr649	4	0.0015159	0.0055099	0.496584	215	2	-3.2734	0.69669	0.72599	0.999999	14744	1	-3.2734
Rps15a	3	0.0015388	0.0043552	0.449362	216	2	-4.9708	0.0064271	0.017584	0.761035	531	1	-4.9708
Topbp1	4	0.0015523	0.0056351	0.501762	217	3	-2.7565	0.050294	0.12269	0.994937	2461	1	-2.7565
Hypk	4	0.0015544	0.0056432	0.501762	218	3	-3.2151	0.94917	0.94904	0.999999	19519	0	-3.2151
Flcn	4	0.0015628	0.0056773	0.501762	219	1	0.1944	0.74348	0.75768	0.999999	15414	1	0.1944
Mrps33	4	0.0015787	0.0057324	0.501762	220	3	-3.3855	0.14051	0.28447	0.999999	5599	1	-3.3855
Vmn2r40	4	0.0015787	0.0057324	0.501762	221	3	-3.1026	0.97917	0.97918	0.999999	20172	0	-3.1026
Emx1	4	0.0015804	0.0057375	0.501762	222	4	-1.4378	0.99842	0.99844	0.999999	20565	0	-1.4378
Peli2	4	0.0015959	0.0057958	0.503848	223	4	-0.89383	0.9984	0.99842	0.999999	20564	0	-0.89383
Gm21498	4	0.0016	0.0058102	0.503848	224	4	-1.2989	0.9984	0.99841	0.999999	20563	0	-1.2989
Olfr1137	4	0.0016141	0.0058553	0.504724	225	2	-0.095153	0.20027	0.34487	0.999999	6808	2	-0.095153
Taf1c	4	0.001618	0.0058692	0.504724	226	2	-2.6893	0.43774	0.5847	0.999999	11702	1	-2.6893
Lmod3	4	0.0016653	0.0060275	0.506311	227	2	-1.3079	0.97643	0.97637	0.999999	20098	0	-1.3079
Cox15	4	0.0016653	0.0060275	0.506311	228	3	-2.9081	0.25204	0.39699	0.999999	7878	1	-2.9081
control551	1	0.0016727	0.0016572	0.358911	229	1	-7.3744	0.99833	0.99836	0.999999	20562	0	-7.3744
Pgc	4	0.0016733	0.0060548	0.506311	230	4	-2.3687	0.99612	0.99613	0.999999	20500	0	-2.3687
Dupd1	4	0.0016747	0.0060591	0.506311	231	4	-1.4632	0.99833	0.99834	0.999999	20561	0	-1.4632
Supt16	3	0.0016817	0.00476	0.465605	232	2	-4.8439	0.6035	0.6229	0.999999	13640	1	-4.8439
Prodh	4	0.0016899	0.0061129	0.506311	233	4	-1.9096	0.99719	0.9972	0.999999	20532	0	-1.9096
Mrps17	4	0.0017043	0.0061575	0.506311	234	3	-3.8959	0.92952	0.92927	0.999999	19110	0	-3.8959
Ddb1	4	0.0017043	0.0061575	0.506311	235	2	-2.8496	0.7695	0.77721	0.999999	15826	1	-2.8496
Olfr186	4	0.0017043	0.0061575	0.506311	236	2	-3.0746	0.99152	0.9915	0.999999	20413	0	-3.0746
Tbx3	4	0.0017165	0.0062083	0.506618	237	2	-0.20039	0.33143	0.47685	0.999999	9510	1	-0.20039
Rpsa	3	0.0017204	0.0048661	0.470505	238	2	-4.8104	0.90515	0.90523	0.999999	18580	0	-4.8104
Brap	4	0.0017276	0.0062529	0.506618	239	3	-2.8418	0.10096	0.21712	0.999999	4319	1	-2.8418
Bdp1	4	0.0017515	0.0063379	0.506618	240	2	-2.6631	0.84716	0.84661	0.999999	17332	0	-2.6631
Psmb3	3	0.0017568	0.0049711	0.474995	241	2	-4.776	0.98073	0.98081	0.999999	20208	0	-4.776
BC107364	4	0.0017677	0.0063969	0.506618	242	1	0.52622	0.36987	0.51583	0.999999	10288	2	0.52622
Trpc2	4	0.0017701	0.0064065	0.506618	243	4	-1.0621	0.99823	0.99825	0.999999	20559	0	-1.0621
Mettl21a	4	0.0017963	0.006499	0.506618	244	4	-2.0597	0.9982	0.99823	0.999999	20556	0	-2.0597
Rpl27a	3	0.0018066	0.0051059	0.479995	245	2	-5.6178	0.043143	0.10508	0.991273	2166	1	-5.6178
Amph	4	0.0018089	0.0065413	0.506618	246	4	-1.3403	0.99819	0.99822	0.999999	20555	0	-1.3403
Fut10	4	0.0018189	0.0065729	0.506618	247	1	0.62898	0.28096	0.42606	0.999999	8481	2	0.62898
Crnkl1	4	0.0018294	0.0066132	0.506618	248	2	-0.12344	0.00050128	0.0018616	0.337024	106	2	-0.12344
Polr3c	4	0.0018328	0.0066262	0.506618	249	4	-1.9992	0.99817	0.99819	0.999999	20554	0	-1.9992
Ptger4	4	0.0018701	0.0067634	0.506618	250	2	0.067534	0.099827	0.21508	0.999999	4281	2	0.067534
Exosc8	4	0.0018785	0.0067898	0.506618	251	3	-3.7808	0.66758	0.70831	0.999999	14363	1	-3.7808
Nmd3	3	0.0018825	0.0053093	0.488647	252	2	-4.6678	0.94803	0.94823	0.999999	19497	0	-4.6678
Cdc73	4	0.0018839	0.0068104	0.506618	253	3	-1.3722	0.0062659	0.021753	0.808655	524	1	-1.3722
Zscan4f	4	0.0018973	0.0068617	0.506618	254	3	-2.0285	0.70614	0.73203	0.999999	14876	1	-2.0285
Hnrnpc	4	0.0019001	0.0068689	0.506618	255	4	-2.6987	0.9981	0.99813	0.999999	20553	0	-2.6987
Med21	4	0.0019103	0.0069092	0.506618	256	4	-0.83624	0.99809	0.99812	0.999999	20552	0	-0.83624
Vmac	4	0.0019113	0.0069121	0.506618	257	4	-2.2394	0.99809	0.99811	0.999999	20551	0	-2.2394
Cypt3	4	0.0019213	0.0069505	0.506892	258	1	0.4186	0.09104	0.19928	0.999999	3955	2	0.4186
Grwd1	3	0.0019225	0.0054225	0.495203	259	2	-4.6299	0.31777	0.44527	0.999999	9222	1	-4.6299
Mtrf1l	4	0.0019344	0.0069908	0.508036	260	2	-2.6501	0.36103	0.50683	0.999999	10104	1	-2.6501
Vcam1	4	0.0019574	0.0070757	0.510611	261	3	-3.1954	0.37534	0.5214	0.999999	10403	1	-3.1954
Pafah1b1	3	0.00196	0.0055362	0.496793	262	2	-4.5909	0.63837	0.64985	0.999999	14040	1	-4.5909
Dusp1	4	0.0019686	0.0071184	0.511259	263	4	-0.7455	0.99803	0.99805	0.999999	20549	0	-0.7455
Ccdc66	4	0.0019725	0.0071342	0.511259	264	3	-1.0643	0.048146	0.11851	0.991273	2378	1	-1.0643
Arcn1	2	0.0019771	0.0038438	0.426348	265	2	-2.3684	0.99802	0.99797	0.999999	20548	0	-2.3684
Aplp1	4	0.0019829	0.0071711	0.511952	266	3	-2.3919	0.94062	0.9405	0.999999	19348	0	-2.3919
Mrpl38	4	0.00199	0.0072004	0.511952	267	2	-2.4571	0.1403	0.28425	0.999999	5596	1	-2.4571
St3gal4	4	0.001998	0.0072253	0.511952	268	4	-1.1391	0.998	0.99802	0.999999	20547	0	-1.1391
Krt2	4	0.0020237	0.0073246	0.51595	269	1	0.053533	0.20728	0.35199	0.999999	6948	1	0.053533
Btbd17	4	0.0020749	0.0075031	0.524836	270	3	-1.6638	0.97747	0.97747	0.999999	20130	0	-1.6638
Rapgef4	4	0.0020826	0.0075271	0.524836	271	2	-2.5462	0.23348	0.37837	0.999999	7459	2	-2.5462
Cct8	1	0.0020829	0.002063	0.373502	272	1	-7.2625	0.99792	0.99795	0.999999	20546	0	-7.2625
Zfpl1	4	0.0020957	0.0075808	0.526803	273	3	-2.548	0.93512	0.93492	0.999999	19239	0	-2.548
Slc25a14	4	0.002126	0.0076844	0.526907	274	2	-0.38637	0.39688	0.54327	0.999999	10865	2	-0.38637
Tnpo3	3	0.0021276	0.0059771	0.506311	275	2	-4.4235	0.82751	0.82749	0.999999	16899	0	-4.4235
Slc35b1	4	0.0021544	0.0077799	0.531686	276	2	-0.32261	0.0070821	0.024335	0.816242	576	2	-0.32261
Tatdn2	4	0.0021761	0.0078571	0.53374	277	3	-3.2037	0.97677	0.97673	0.999999	20108	0	-3.2037
Rpp38	3	0.0021842	0.0061258	0.506311	278	2	-4.3784	0.093644	0.1767	0.999999	4050	1	-4.3784
Nfia	4	0.0021912	0.0079037	0.53374	279	4	-0.96477	0.99781	0.99783	0.999999	20545	0	-0.96477
Snupn	3	0.0021944	0.0061551	0.506311	280	2	-4.2426	0.33576	0.45477	0.999999	9585	1	-4.2426
Fam49b	4	0.0021987	0.0079344	0.53374	281	3	-1.8535	0.64916	0.69762	0.999999	14165	1	-1.8535
Ggt6	4	0.0022028	0.0079459	0.53374	282	1	0.3255	0.26001	0.40499	0.999999	8047	2	0.3255
Sit1	4	0.0022028	0.0079459	0.53374	283	1	-0.15161	0.84157	0.84095	0.999999	17202	0	-0.15161
Caml	4	0.0022096	0.0079694	0.53374	284	3	-2.9883	0.58711	0.66442	0.999999	13462	1	-2.9883
Ska1	4	0.0022145	0.007991	0.53374	285	2	-2.171	0.6917	0.72291	0.999999	14680	1	-2.171
Snx20	4	0.0022796	0.0082126	0.54056	286	2	-0.15638	0.87709	0.87671	0.999999	17969	0	-0.15638
Ndufab1	4	0.0022878	0.0082356	0.54056	287	3	-2.5678	0.12885	0.26563	0.999999	5237	1	-2.5678
Vmn1r83	4	0.0022908	0.0082433	0.54056	288	3	-2.1438	0.9506	0.95049	0.999999	19544	0	-2.1438
Art1	4	0.0022991	0.0082764	0.54056	289	4	-1.1367	0.9977	0.99771	0.999999	20544	0	-1.1367
Psma3	3	0.002304	0.0064515	0.506618	290	2	-4.2838	0.43238	0.50921	0.999999	11591	1	-4.2838
Orc5	3	0.002304	0.0064515	0.506618	291	2	-4.2838	0.0046648	0.012889	0.689158	428	1	-4.2838
Snap23	4	0.0023101	0.0083157	0.541074	292	3	-1.8574	0.86903	0.8686	0.999999	17817	0	-1.8574
Ddx18	4	0.0023281	0.0083781	0.541074	293	2	-2.6984	0.96073	0.96061	0.999999	19770	0	-2.6984
Vcpip1	4	0.0023308	0.0083891	0.541074	294	3	-1.0882	0.80664	0.80794	0.999999	16485	1	-1.0882
Polr2i	3	0.0023344	0.0065451	0.506618	295	3	-4.1344	0.99757	0.9976	0.999999	20541	0	-4.1344
Rfk	3	0.0023407	0.0065609	0.506618	296	2	-4.8223	0.88799	0.88814	0.999999	18194	0	-4.8223
Psmc1	3	0.0023692	0.0066372	0.506618	297	2	-4.2341	0.67811	0.6826	0.999999	14495	1	-4.2341
Lmod2	4	0.002382	0.00857	0.544327	298	2	-1.1097	0.13341	0.27343	0.999999	5394	2	-1.1097
Scamp5	4	0.0023881	0.0085954	0.544327	299	4	-1.191	0.99761	0.99761	0.999999	20543	0	-1.191
Ctdp1	3	0.0023894	0.0066876	0.506618	300	2	-4.0964	0.78441	0.78448	0.999999	16083	0	-4.0964
Hist1h4m	3	0.0023925	0.0066948	0.506618	301	3	-3.2738	0.99761	0.99764	0.999999	20542	0	-3.2738
Olfr972	4	0.0024331	0.0087441	0.551897	302	2	-0.41929	0.98551	0.98551	0.999999	20301	0	-0.41929
Rpl10	3	0.0024429	0.0068334	0.506618	303	2	-4.1826	0.18691	0.29726	0.999999	6522	1	-4.1826
Bysl	3	0.0024429	0.0068334	0.506618	304	2	-4.1826	0.016691	0.043558	0.895404	1142	1	-4.1826
Pno1	3	0.0024429	0.0068334	0.506618	305	2	-4.1826	0.27239	0.40293	0.999999	8291	1	-4.1826
Angptl3	4	0.0024728	0.0088804	0.557089	306	3	-1.5373	0.044683	0.11182	0.991273	2228	1	-1.5373
Olfr1107	4	0.0024843	0.0089144	0.557402	307	1	0.46337	0.18799	0.33247	0.999999	6547	2	0.46337
Thap2	4	0.0024915	0.0089394	0.557402	308	2	-2.355	0.86729	0.86685	0.999999	17781	0	-2.355
Pdx1	3	0.0025287	0.0070618	0.510611	309	2	-4.1292	0.85966	0.85978	0.999999	17606	0	-4.1292
Zbtb48	4	0.0025612	0.0091697	0.561334	310	3	-1.8567	0.71201	0.73582	0.999999	14960	1	-1.8567
Ccny	4	0.0025637	0.0091768	0.561334	311	2	-2.9542	0.9456	0.94546	0.999999	19457	0	-2.9542
Exosc5	4	0.0025745	0.0092181	0.561334	312	4	-3.2543	0.99694	0.99692	0.999999	20523	0	-3.2543
Zfp677	4	0.0025754	0.00922	0.561334	313	3	-2.25	0.75736	0.7679	0.999999	15631	1	-2.25
Dnaaf5	4	0.0025867	0.0092546	0.561723	314	2	-0.46784	0.73663	0.75276	0.999999	15314	1	-0.46784
Mars2	3	0.002597	0.0072431	0.511952	315	2	-4.0737	0.95315	0.95342	0.999999	19598	0	-4.0737
Ptcd1	4	0.0026196	0.0093625	0.561723	316	2	-2.2527	0.21948	0.36433	0.999999	7173	1	-2.2527
D2Wsu81e	4	0.0026196	0.0093625	0.561723	317	3	-2.7935	0.61035	0.67649	0.999999	13709	1	-2.7935
Ncaph	4	0.0026196	0.0093625	0.561723	318	2	-2.2709	0.049405	0.12097	0.992711	2428	1	-2.2709
Islr2	4	0.0026378	0.0094239	0.562139	319	2	-0.3512	0.41665	0.56328	0.999999	11261	2	-0.3512
Lenep	4	0.0026478	0.0094594	0.56263	320	2	-2.8896	0.82426	0.82405	0.999999	16829	1	-2.8896
Timm44	3	0.0026805	0.0074772	0.524836	321	3	-2.4578	0.99732	0.99735	0.999999	20538	0	-2.4578
Tulp3	4	0.0026876	0.0095832	0.566952	322	4	-1.5361	0.99731	0.99731	0.999999	20537	0	-1.5361
Serpini1	4	0.002689	0.009587	0.566952	323	2	-0.72035	0.5758	0.65881	0.999999	13329	1	-0.72035
Gapdhs	4	0.0027044	0.0096427	0.567324	324	3	-2.0782	0.28744	0.4326	0.999999	8614	1	-2.0782
Tpr	4	0.0027077	0.0096571	0.567324	325	2	-1.8536	0.015217	0.04973	0.918898	1058	2	-1.8536
Use1	4	0.0027268	0.0097252	0.568606	326	2	-2.876	0.78603	0.79032	0.999999	16103	1	-2.876
Cdh19	4	0.0027402	0.0097707	0.569657	327	3	-1.5183	0.88648	0.88616	0.999999	18165	0	-1.5183
Mrpl23	3	0.0027476	0.0076638	0.526907	328	2	-5.0128	0.73783	0.73796	0.999999	15332	1	-5.0128
Gm4836	3	0.002751	0.0076715	0.526907	329	2	-4.5575	0.58745	0.61086	0.999999	13467	1	-4.5575
Vmn1r6	4	0.0027622	0.009853	0.570036	330	4	-1.1371	0.99724	0.99724	0.999999	20536	0	-1.1371
Rps24	2	0.0027651	0.0053271	0.488647	331	2	-4.6653	0.99723	0.99717	0.999999	20535	0	-4.6653
Lingo3	4	0.002769	0.0098792	0.570036	332	4	-1.2075	0.99723	0.99723	0.999999	20534	0	-1.2075
Sec61g	4	0.002778	0.0099089	0.570036	333	3	-3.1798	0.022193	0.066267	0.956633	1358	1	-3.1798
Ccdc130	4	0.002778	0.0099089	0.570036	334	2	-2.7612	0.98122	0.98123	0.999999	20219	0	-2.7612
4833427G06Rik	4	0.0027876	0.0099339	0.570036	335	4	-1.1005	0.99721	0.99721	0.999999	20533	0	-1.1005
Hunk	4	0.0027913	0.009943	0.570036	336	1	0.38053	0.17623	0.32061	0.999999	6310	2	0.38053
Zpr1	4	0.0028361	0.010113	0.571897	337	2	-2.7325	0.27867	0.4238	0.999999	8433	1	-2.7325
Tubb6	4	0.0028425	0.010136	0.571897	338	1	1.3607	0.0067352	0.023271	0.811322	555	3	1.3607
Smarcad1	4	0.0028446	0.010144	0.571897	339	4	-1.1177	0.99716	0.99715	0.999999	20531	0	-1.1177
Krt42	4	0.0028492	0.010161	0.571897	340	3	-1.9309	0.79139	0.79478	0.999999	16204	1	-1.9309
Trappc2l	4	0.0028497	0.010161	0.571897	341	4	-0.7851	0.99715	0.99714	0.999999	20530	0	-0.7851
Wdr25	4	0.0028516	0.010169	0.571897	342	3	-2.4506	0.98143	0.98143	0.999999	20221	0	-2.4506
Ddx3x	3	0.0028756	0.0080169	0.533743	343	3	-3.8277	0.98872	0.98886	0.999999	20360	0	-3.8277
Vmn1r45	4	0.0028763	0.010249	0.574782	344	4	-1.0573	0.99712	0.99711	0.999999	20528	0	-1.0573
Slc30a3	4	0.0028937	0.01031	0.576114	345	1	1.1784	0.022595	0.067095	0.956633	1380	3	1.1784
Smpd2	4	0.0028993	0.010328	0.576114	346	4	-0.91291	0.9971	0.99709	0.999999	20527	0	-0.91291
Prkcdbp	4	0.0029269	0.010431	0.576114	347	4	-0.94786	0.99707	0.99707	0.999999	20526	0	-0.94786
Stat5a	4	0.0029282	0.010436	0.576114	348	3	-2.612	0.58271	0.66225	0.999999	13407	1	-2.612
Usp2	4	0.0029392	0.010476	0.576114	349	4	-1.1598	0.99706	0.99705	0.999999	20525	0	-1.1598
Tubg1	3	0.00294	0.0081929	0.54056	350	2	-4.8104	0.57891	0.60463	0.999999	13363	1	-4.8104
Chp2	4	0.0029448	0.010496	0.576114	351	2	-0.31188	0.37368	0.51971	0.999999	10365	1	-0.31188
Aup1	4	0.0029664	0.010567	0.578499	352	3	-2.6974	0.97726	0.97726	0.999999	20123	0	-2.6974
Ssrp1	3	0.0029684	0.008262	0.54056	353	2	-3.7591	0.8685	0.86864	0.999999	17808	0	-3.7591
Smok2b	4	0.002996	0.010667	0.582443	354	2	0.019677	0.51877	0.632	0.999999	12749	1	0.019677
Mrpl16	4	0.0030308	0.0108	0.588142	355	2	-2.6443	0.92085	0.92062	0.999999	18902	0	-2.6443
Ppp1cb	3	0.0030338	0.0084462	0.541372	356	2	-3.687	0.377	0.47742	0.999999	10438	1	-3.687
Fzr1	3	0.0030338	0.0084462	0.541372	357	3	-3.687	0.99653	0.9966	0.999999	20511	0	-3.687
Olfr1381	4	0.0030471	0.010855	0.588407	358	3	-1.2116	0.69318	0.72383	0.999999	14698	1	-1.2116
Serpina3a	4	0.0030508	0.010868	0.588407	359	4	-1.7349	0.99695	0.99694	0.999999	20524	0	-1.7349
Hcfc1	3	0.0030782	0.0085638	0.544327	360	2	-4.6948	0.46733	0.53021	0.999999	12229	1	-4.6948
Exoc7	4	0.0030822	0.01097	0.588407	361	4	-1.8799	0.99692	0.99691	0.999999	20522	0	-1.8799
Upf1	3	0.0030903	0.0085978	0.544327	362	2	-4.3976	0.91794	0.91801	0.999999	18832	0	-4.3976
Lrrk2	4	0.0030983	0.011025	0.588407	363	1	-0.07004	0.80553	0.80698	0.999999	16464	1	-0.07004
Gskip	4	0.0031083	0.011062	0.588407	364	2	-1.5471	0.28005	0.42516	0.999999	8460	1	-1.5471
Cyp2c39	4	0.0031494	0.011203	0.594401	365	3	-1.4355	0.91772	0.9175	0.999999	18821	0	-1.4355
Klrc2	4	0.0031642	0.011256	0.594401	366	4	-1.0157	0.99684	0.99682	0.999999	20521	0	-1.0157
control368	1	0.0031788	0.0031405	0.399745	367	1	-7.1588	0.99682	0.99688	0.999999	20520	0	-7.1588
Ccdc28a	4	0.0031854	0.011325	0.596269	368	4	-1.5859	0.99681	0.9968	0.999999	20519	0	-1.5859
Sbno1	3	0.0031913	0.0088717	0.557089	369	2	-3.531	0.90395	0.904	0.999999	18552	0	-3.531
Ccdc185	4	0.0032006	0.011379	0.597574	370	1	0.32673	0.19785	0.34241	0.999999	6753	2	0.32673
Tubgcp6	4	0.0032161	0.011438	0.597732	371	4	-2.986	0.99662	0.99661	0.999999	20514	0	-2.986
Adra2c	4	0.0032172	0.01144	0.597732	372	4	-0.77008	0.99678	0.99677	0.999999	20518	0	-0.77008
Tmem131	4	0.0032254	0.011471	0.597872	373	4	-2.0218	0.99651	0.99649	0.999999	20510	0	-2.0218
Olfr1	4	0.0032373	0.011515	0.598636	374	4	-1.2878	0.99676	0.99675	0.999999	20517	0	-1.2878
Slc27a2	4	0.0032498	0.011565	0.598737	375	4	-0.80596	0.99675	0.99675	0.999999	20516	0	-0.80596
Glt8d1	4	0.0032517	0.011575	0.598737	376	4	-1.1985	0.9958	0.99581	0.999999	20491	0	-1.1985
Cblb	4	0.0032686	0.011633	0.600235	377	3	-2.4901	0.45842	0.60571	0.999999	12128	1	-2.4901
Rif1	4	0.0032891	0.0117	0.602195	378	3	-1.9701	0.84219	0.84158	0.999999	17213	0	-1.9701
C130026I21Rik	4	0.0033099	0.01178	0.604413	379	2	-2.3603	0.94622	0.9461	0.999999	19466	0	-2.3603
Olfr1391	4	0.0033284	0.011844	0.604413	380	3	-1.3839	0.95386	0.95369	0.999999	19613	0	-1.3839
Prpf6	4	0.0033432	0.011898	0.604826	381	3	-3.2228	0.60111	0.6717	0.999999	13621	1	-3.2228
Gm2897	3	0.003369	0.0093467	0.561723	382	2	-4.1653	0.65821	0.66584	0.999999	14266	1	-4.1653
Ak2	4	0.0033694	0.011989	0.604888	383	4	-1.253	0.99663	0.99662	0.999999	20515	0	-1.253
Ndc80	4	0.0033855	0.012046	0.604888	384	2	-2.6967	0.96494	0.96483	0.999999	19853	0	-2.6967
Gtf2h2	3	0.0033906	0.0093994	0.562139	385	3	-1.4234	0.99661	0.99668	0.999999	20513	0	-1.4234
Ccng2	4	0.0034052	0.01211	0.605599	386	2	-0.37372	0.81227	0.81298	0.999999	16586	1	-0.37372
Chl1	4	0.0034162	0.012148	0.605599	387	4	-1.0436	0.99658	0.99658	0.999999	20512	0	-1.0436
Mafa	4	0.0034348	0.012211	0.606957	388	3	-3.0964	0.23621	0.38109	0.999999	7528	1	-3.0964
9430015G10Rik	4	0.0034507	0.012274	0.606957	389	4	-1.4841	0.99598	0.99599	0.999999	20497	0	-1.4841
Phpt1	4	0.0034563	0.012293	0.606957	390	1	0.61077	0.15101	0.29507	0.999999	5823	2	0.61077
Eaf1	3	0.0034922	0.0096758	0.567324	391	2	-3.2599	0.39445	0.48718	0.999999	10816	1	-3.2599
Il4ra	4	0.0035074	0.012455	0.609347	392	1	1.2931	0.014422	0.047286	0.911229	1019	2	1.2931
Anapc13	4	0.0035104	0.012465	0.609347	393	3	-2.8311	0.95989	0.95976	0.999999	19750	0	-2.8311
Utp6	4	0.0035104	0.012465	0.609347	394	2	-1.9674	0.13723	0.27999	0.999999	5517	1	-1.9674
Bcl2l10	4	0.0035159	0.012485	0.609347	395	3	-1.3388	0.97095	0.97085	0.999999	19965	0	-1.3388
Psg19	4	0.0035778	0.012683	0.609347	396	3	-1.7451	0.3471	0.49271	0.999999	9819	1	-1.7451
Hinfp	4	0.00359	0.012725	0.609347	397	2	-0.62042	0.037155	0.09692	0.991273	1935	2	-0.62042
Snw1	4	0.00359	0.012725	0.609347	398	2	-2.188	0.80625	0.8076	0.999999	16478	1	-2.188
Mrpl20	4	0.00359	0.012725	0.609347	399	2	-2.6065	0.70655	0.73232	0.999999	14883	1	-2.6065
Tut1	2	0.0035961	0.0069222	0.506618	400	2	-2.2347	0.9964	0.99634	0.999999	20508	0	-2.2347
Hist1h3e	2	0.0035961	0.0069222	0.506618	401	2	-0.7504	0.9964	0.99634	0.999999	20509	0	-0.7504
Rpl7	2	0.0035961	0.0069222	0.506618	402	2	-2.1311	0.9964	0.99634	0.999999	20507	0	-2.1311
Gm10471	3	0.0036072	0.0099938	0.571364	403	2	-3.157	0.9539	0.95419	0.999999	19615	0	-3.157
Chd9	4	0.0036097	0.012806	0.61181	404	2	-1.3746	0.94019	0.94009	0.999999	19337	0	-1.3746
Igtp	4	0.0036608	0.012991	0.615805	405	1	-0.066224	0.093032	0.20293	0.999999	4033	1	-0.066224
Senp6	4	0.0037018	0.013125	0.615805	406	2	-1.7006	0.091912	0.20089	0.999999	3988	2	-1.7006
Nkiras1	4	0.0037018	0.013125	0.615805	407	2	-2.2869	0.95431	0.95415	0.999999	19624	0	-2.2869
Cml2	4	0.003712	0.013162	0.615805	408	3	-1.1334	0.95797	0.95791	0.999999	19701	0	-1.1334
Dcdc2a	4	0.0037554	0.013309	0.615805	409	3	-2.2317	0.94527	0.94511	0.999999	19449	0	-2.2317
Sdf4	4	0.0037631	0.01333	0.615805	410	2	-0.83395	0.65024	0.69823	0.999999	14180	1	-0.83395
Epg5	4	0.003765	0.013337	0.615805	411	4	-1.5661	0.99623	0.99624	0.999999	20506	0	-1.5661
Bad	3	0.0037704	0.010451	0.576114	412	2	-2.4311	0.6215	0.63656	0.999999	13825	1	-2.4311
Emg1	4	0.0037722	0.013361	0.615805	413	3	-2.8058	0.049874	0.1219	0.993516	2447	1	-2.8058
Slc4a1ap	4	0.0037759	0.013375	0.615805	414	4	-1.2212	0.99622	0.99623	0.999999	20505	0	-1.2212
Aatf	4	0.0037797	0.013388	0.615805	415	2	-2.5568	0.36487	0.51072	0.999999	10180	1	-2.5568
Aars2	4	0.0037797	0.013388	0.615805	416	2	1.1789	3.622e-05	0.00012641	0.07454	34	2	1.1789
Pdha1	4	0.0037797	0.013388	0.615805	417	2	-2.0311	0.452	0.59918	0.999999	11997	2	-2.0311
Rbm48	4	0.0037797	0.013388	0.615805	418	2	-2.3626	0.91066	0.91037	0.999999	18682	0	-2.3626
Rpl35a	1	0.0038005	0.0037243	0.426348	419	1	-7.0233	0.9962	0.99627	0.999999	20504	0	-7.0233
Clca4b	4	0.0038031	0.013478	0.615805	420	3	-1.9439	0.99496	0.99497	0.999999	20475	0	-1.9439
Bpnt1	4	0.0038033	0.013479	0.615805	421	4	-1.2354	0.9962	0.99621	0.999999	20503	0	-1.2354
Wsb2	4	0.0038142	0.013514	0.615805	422	2	-0.3967	0.98767	0.98766	0.999999	20346	0	-0.3967
Pcdhb15	4	0.0038199	0.013536	0.615805	423	4	-1.3898	0.99618	0.99619	0.999999	20502	0	-1.3898
Qtrt1	4	0.0038313	0.013574	0.615805	424	3	-1.5221	0.82601	0.82567	0.999999	16866	1	-1.5221
Dhx33	4	0.0038527	0.01365	0.615805	425	2	-2.1836	0.013137	0.04335	0.895224	952	1	-2.1836
Eif3b	4	0.0038527	0.01365	0.615805	426	3	-2.8407	0.5063	0.62653	0.999999	12636	1	-2.8407
Ppil1	4	0.0038653	0.013693	0.615805	427	2	-0.31607	0.36968	0.51564	0.999999	10284	2	-0.31607
Ylpm1	4	0.0038689	0.013703	0.615805	428	4	-1.7121	0.99613	0.99613	0.999999	20501	0	-1.7121
Vmn2r102	4	0.0038791	0.013739	0.615805	429	2	-2.4514	0.27164	0.41667	0.999999	8276	1	-2.4514
Cmtm4	4	0.0038854	0.013755	0.615805	430	3	-2.1255	0.81399	0.81454	0.999999	16622	1	-2.1255
Vmn1r59	4	0.0039032	0.013807	0.616808	431	4	-0.79622	0.9961	0.9961	0.999999	20499	0	-0.79622
Mgat4d	4	0.0039165	0.013848	0.617315	432	1	0.061585	0.26152	0.40647	0.999999	8073	1	0.061585
Wdr12	4	0.0039493	0.013967	0.619944	433	2	-2.0243	0.79952	0.80172	0.999999	16355	1	-2.0243
Gm9268	4	0.0039558	0.01399	0.619944	434	3	-2.0552	0.88344	0.88306	0.999999	18100	0	-2.0552
Nelfa	4	0.0039676	0.014029	0.619944	435	2	-1.0634	0.93548	0.93526	0.999999	19252	0	-1.0634
Rhox2h	4	0.0039734	0.014046	0.619944	436	4	-0.69988	0.99603	0.99604	0.999999	20498	0	-0.69988
Rasl2-9	3	0.0039746	0.010991	0.588407	437	1	0.001431	0.14088	0.23828	0.999999	5609	1	0.001431
Rpl10a	3	0.0039958	0.011062	0.588407	438	2	-2.7949	0.027337	0.069186	0.956633	1581	1	-2.7949
Orc6	3	0.0039958	0.011062	0.588407	439	2	-2.7949	0.91993	0.91998	0.999999	18883	0	-2.7949
Gm14346	4	0.003997	0.01412	0.621366	440	3	-2.7917	0.99069	0.99065	0.999999	20397	0	-2.7917
Dtd2	4	0.0040187	0.014198	0.622112	441	2	0.37061	0.048544	0.11927	0.991273	2393	2	0.37061
6030419C18Rik	4	0.0040634	0.014346	0.622112	442	4	-1.0444	0.99594	0.99595	0.999999	20496	0	-1.0444
Wisp1	4	0.0040698	0.014369	0.622112	443	1	0.039553	0.40904	0.55558	0.999999	11103	1	0.039553
Fndc9	4	0.0040865	0.01443	0.622112	444	4	-1.2115	0.99591	0.99593	0.999999	20495	0	-1.2115
Zfp345	4	0.0040895	0.01444	0.622112	445	3	-1.8087	0.9151	0.91483	0.999999	18761	0	-1.8087
Pdcl	4	0.0040915	0.01445	0.622112	446	4	-1.3649	0.99591	0.99592	0.999999	20494	0	-1.3649
Dad1	4	0.0040934	0.014454	0.622112	447	2	-1.2741	0.0072096	0.02477	0.820582	584	2	-1.2741
Snip1	4	0.0040934	0.014454	0.622112	448	2	-2.4051	0.97219	0.9721	0.999999	19996	0	-2.4051
Dos	4	0.0040998	0.014475	0.622112	449	4	-1.2066	0.9959	0.99592	0.999999	20493	0	-1.2066
Zfp398	4	0.0041209	0.014542	0.622112	450	3	-0.73135	0.91599	0.91573	0.999999	18786	0	-0.73135
Cic	4	0.0041244	0.014559	0.622112	451	2	-1.1223	0.42786	0.57473	0.999999	11493	2	-1.1223
Ndufc2	4	0.0041675	0.014697	0.626698	452	3	-2.1777	0.81249	0.81318	0.999999	16591	1	-2.1777
Rpl9	1	0.0041978	0.0041311	0.441774	453	1	-6.5373	0.9958	0.99586	0.999999	20492	0	-6.5373
Agtrap	4	0.0042231	0.014885	0.632899	454	2	-0.40158	0.56566	0.65386	0.999999	13223	1	-0.40158
Olfr781	4	0.0042382	0.014936	0.633003	455	3	-2.1237	0.98795	0.98794	0.999999	20349	0	-2.1237
Gm10639	4	0.0042743	0.015048	0.636433	456	2	-0.49299	0.4795	0.6151	0.999999	12356	1	-0.49299
Gsx1	4	0.0042943	0.015117	0.638047	457	3	-2.4674	0.99189	0.99189	0.999999	20418	0	-2.4674
Pgr	4	0.0043254	0.015221	0.640691	458	1	0.84917	0.090201	0.19773	0.999999	3927	2	0.84917
Gm15284	4	0.004349	0.015304	0.640691	459	3	-3.6333	0.58167	0.66174	0.999999	13396	1	-3.6333
Xrn2	2	0.0043499	0.0083618	0.541074	460	2	-4.675	0.99565	0.99556	0.999999	20490	0	-4.675
Supv3l1	3	0.004353	0.012024	0.604888	461	3	-0.47265	0.99565	0.99575	0.999999	20489	0	-0.47265
Mkrn3	4	0.004354	0.015323	0.640691	462	3	-1.5069	0.81032	0.81119	0.999999	16553	1	-1.5069
Mrfap1	4	0.004361	0.015345	0.640691	463	2	-2.8504	0.17621	0.32058	0.999999	6309	1	-2.8504
Dtnbp1	4	0.0043765	0.015403	0.640691	464	1	0.20638	0.46969	0.61094	0.999999	12254	1	0.20638
Syt5	4	0.004391	0.015451	0.640691	465	3	-1.725	0.84769	0.84716	0.999999	17341	0	-1.725
Terf1	4	0.004393	0.015459	0.640691	466	3	-2.536	0.68861	0.72099	0.999999	14643	1	-2.536
Mrpl40	4	0.004393	0.015459	0.640691	467	3	-2.5802	0.96221	0.96208	0.999999	19809	0	-2.5802
Ercc2	4	0.0044211	0.015554	0.642428	468	2	-2.6825	0.91728	0.91706	0.999999	18812	0	-2.6825
Zbtb7a	4	0.0044276	0.015579	0.642428	469	2	-1.2209	0.98905	0.98907	0.999999	20370	0	-1.2209
Car7	4	0.0044314	0.015595	0.642428	470	3	-1.4064	0.96281	0.96269	0.999999	19813	0	-1.4064
Gm16381	3	0.0044381	0.012274	0.606957	471	2	-3.2933	0.78411	0.78418	0.999999	16072	0	-3.2933
Ptgr1	4	0.004445	0.015635	0.642825	472	4	-2.1912	0.99556	0.99557	0.999999	20488	0	-2.1912
Olfr1095	4	0.0044733	0.015739	0.645205	473	4	-0.67927	0.99553	0.99554	0.999999	20487	0	-0.67927
BC068281	4	0.0044787	0.015756	0.645205	474	1	0.8221	0.32271	0.468	0.999999	9327	2	0.8221
Gm13288	4	0.0045222	0.015916	0.648905	475	3	-1.9765	0.22025	0.36506	0.999999	7188	1	-1.9765
Psma4	4	0.0045222	0.015916	0.648905	476	2	0.017064	0.0078745	0.026916	0.842654	617	2	0.017064
Nr2f1	4	0.0045298	0.01594	0.648905	477	1	0.61827	0.19653	0.34114	0.999999	6726	2	0.61827
Hspa9	3	0.0045337	0.012539	0.609347	478	2	-2.3103	0.47139	0.53277	0.999999	12278	1	-2.3103
Prpf8	3	0.0045482	0.012586	0.609347	479	2	-3.3833	0.91993	0.91998	0.999999	18882	0	-3.3833
Sfswap	4	0.0045538	0.016019	0.650246	480	3	-3.3737	0.96262	0.96251	0.999999	19812	0	-3.3737
Ric1	4	0.0045589	0.016036	0.650246	481	3	-3.0617	0.87836	0.87797	0.999999	17996	0	-3.0617
Mastl	4	0.0046203	0.01624	0.65621	482	2	-1.2262	0.026622	0.075483	0.958642	1541	2	-1.2262
6330409D20Rik	4	0.004626	0.016261	0.65621	483	4	-0.53597	0.99537	0.99539	0.999999	20486	0	-0.53597
Oxct2b	4	0.0046319	0.016283	0.65621	484	2	-0.7774	0.90413	0.90375	0.999999	18557	0	-0.7774
Nom1	4	0.0046491	0.016342	0.65621	485	3	-2.731	0.077109	0.17379	0.999999	3433	1	-2.731
Donson	4	0.0046491	0.016342	0.65621	486	3	-2.8862	0.56203	0.65212	0.999999	13184	1	-2.8862
Mxd4	4	0.004683	0.016454	0.657642	487	1	0.086708	0.38023	0.52638	0.999999	10512	2	0.086708
Btf3	4	0.0046883	0.016477	0.657642	488	3	-2.7185	0.075224	0.17021	0.999999	3350	1	-2.7185
Ect2	4	0.0046955	0.016501	0.657642	489	4	-1.5148	0.9953	0.99531	0.999999	20485	0	-1.5148
Bub1b	3	0.0047423	0.0131	0.615805	490	3	-1.9555	0.99526	0.99537	0.999999	20484	0	-1.9555
Rrp15	4	0.0047568	0.016717	0.663966	491	2	-1.9583	0.94609	0.94597	0.999999	19464	0	-1.9583
Adam20	4	0.0047597	0.016729	0.663966	492	3	-1.2434	0.74761	0.76072	0.999999	15472	1	-1.2434
Mcm4	2	0.0047731	0.0091557	0.561334	493	2	-0.24221	0.99523	0.99514	0.999999	20480	0	-0.24221
Ruvbl1	2	0.0047731	0.0091557	0.561334	494	2	-1.4963	0.99523	0.99514	0.999999	20481	0	-1.4963
Hist1h2bn	2	0.0047731	0.0091557	0.561334	495	2	-1.6219	0.99523	0.99514	0.999999	20482	0	-1.6219
Rps29	2	0.0047731	0.0091557	0.561334	496	2	-0.46442	0.99523	0.99514	0.999999	20483	0	-0.46442
Phc3	4	0.0047903	0.016837	0.666968	497	3	-1.4305	0.98721	0.98721	0.999999	20333	0	-1.4305
Eif4e1b	4	0.0048615	0.017086	0.669557	498	2	-2.5652	0.73857	0.75413	0.999999	15338	1	-2.5652
D8Ertd82e	4	0.0048618	0.017087	0.669557	499	1	0.3349	0.096743	0.20956	0.999999	4169	1	0.3349
Fam189b	4	0.0048618	0.017087	0.669557	500	1	-0.33356	0.89154	0.89125	0.999999	18278	0	-0.33356
Cpsf4l	4	0.0048755	0.017131	0.669557	501	4	-0.9929	0.99512	0.99513	0.999999	20479	0	-0.9929
Pbrm1	4	0.0049121	0.017255	0.669557	502	3	-3.0548	0.48976	0.61944	0.999999	12464	1	-3.0548
Syt17	3	0.004927	0.0136	0.615805	503	3	-1.0601	0.99507	0.99519	0.999999	20478	0	-1.0601
Myo9a	4	0.0049385	0.017315	0.669557	504	1	0.49946	0.8023	0.8041	0.999999	16403	1	0.49946
6330403A02Rik	3	0.0049561	0.013681	0.615805	505	2	-1.702	0.2781	0.40996	0.999999	8418	1	-1.702
Srp9	4	0.0049587	0.017356	0.669557	506	3	-2.3363	0.96665	0.96651	0.999999	19886	0	-2.3363
Uxt	4	0.0049587	0.017356	0.669557	507	2	-1.7983	0.75564	0.76664	0.999999	15607	1	-1.7983
Gm16513	4	0.0049587	0.017356	0.669557	508	2	-2.2425	0.95406	0.95389	0.999999	19618	0	-2.2425
Atp6v1g1	4	0.0049587	0.017356	0.669557	509	2	-1.848	0.062687	0.14652	0.999999	2883	1	-1.848
Itfg2	4	0.0049895	0.01742	0.670764	510	2	-0.86565	0.9792	0.9792	0.999999	20174	0	-0.86565
Mamld1	4	0.0050406	0.017551	0.673737	511	2	-0.34518	0.45019	0.59734	0.999999	11955	2	-0.34518
Mrps11	4	0.0050441	0.017562	0.673737	512	2	-2.3696	0.015115	0.049441	0.918898	1053	1	-2.3696
Mcm8	4	0.0050741	0.017633	0.674842	513	2	-2.1866	0.88726	0.88694	0.999999	18181	0	-2.1866
Spock2	4	0.0050917	0.017681	0.674842	514	3	-2.0479	0.45189	0.59905	0.999999	11993	1	-2.0479
Scrt2	3	0.0050969	0.014058	0.619944	515	2	-4.0074	0.9533	0.95357	0.999999	19604	0	-4.0074
Ndufaf4	4	0.0051333	0.017781	0.674842	516	3	-2.7157	0.81456	0.81507	0.999999	16628	1	-2.7157
Prss21	4	0.0051428	0.017801	0.674842	517	1	0.26759	0.16511	0.30932	0.999999	6097	2	0.26759
Rbm12b1	3	0.005163	0.014247	0.622112	518	2	-0.51654	0.44748	0.51818	0.999999	11904	1	-0.51654
Ndufa6	4	0.0051734	0.017875	0.674842	519	2	-1.6257	0.19457	0.33911	0.999999	6687	2	-1.6257
Sympk	4	0.0051777	0.01789	0.674842	520	2	-1.8194	0.11966	0.2498	0.999999	4952	1	-1.8194
Rgs21	4	0.0051938	0.017932	0.674842	521	3	-1.1118	0.18684	0.33132	0.999999	6519	1	-1.1118
Olfr483	4	0.0052037	0.017954	0.674842	522	3	-1.653	0.47774	0.61436	0.999999	12340	1	-1.653
Hist1h2ak	4	0.0052146	0.017984	0.674842	523	2	-1.846	0.72414	0.74407	0.999999	15131	1	-1.846
Nedd1	4	0.0052146	0.017984	0.674842	524	2	-2.0569	0.81472	0.81522	0.999999	16630	1	-2.0569
Ndufa5	4	0.0052146	0.017984	0.674842	525	2	-1.5445	0.31657	0.46184	0.999999	9200	2	-1.5445
Snrnp48	4	0.0052146	0.017984	0.674842	526	2	-1.8829	0.85861	0.85818	0.999999	17580	0	-1.8829
Fam219a	4	0.0052449	0.018061	0.675716	527	2	-0.92435	0.084713	0.18775	0.999999	3724	2	-0.92435
Rgs1	4	0.0052487	0.018072	0.675716	528	3	-2.0469	0.95758	0.95752	0.999999	19689	0	-2.0469
Eral1	3	0.0052588	0.014512	0.622112	529	1	0.61255	0.072449	0.1485	0.999999	3254	1	0.61255
Ttk	4	0.0053086	0.018219	0.679674	530	2	-1.1951	0.026759	0.075758	0.958642	1547	2	-1.1951
Exosc2	4	0.0053196	0.018244	0.679674	531	3	-2.0657	0.030234	0.082814	0.968943	1686	1	-2.0657
Ubxn2a	4	0.0053471	0.018307	0.680787	532	2	-0.59594	0.25661	0.40163	0.999999	7975	1	-0.59594
Phf21b	4	0.0053851	0.018398	0.682946	533	3	-2.308	0.66068	0.70423	0.999999	14289	1	-2.308
Rfc2	4	0.0054101	0.018467	0.684233	534	2	-1.2512	0.010138	0.034083	0.858245	780	2	-1.2512
Ipo13	3	0.005412	0.014903	0.632899	535	3	-1.3986	0.99459	0.9947	0.999999	20466	0	-1.3986
Trub2	4	0.0054278	0.018515	0.684233	536	3	-3.2607	0.025817	0.073874	0.958642	1508	1	-3.2607
Bmpr1a	4	0.0054456	0.01856	0.684233	537	2	-2.2511	0.35596	0.50163	0.999999	9999	2	-2.2511
Copb2	4	0.0054767	0.018632	0.684233	538	2	-1.2337	0.28254	0.42766	0.999999	8517	2	-1.2337
D030056L22Rik	4	0.0055002	0.018691	0.684233	539	2	-0.19962	0.19967	0.34426	0.999999	6798	1	-0.19962
2310039H08Rik	4	0.0055203	0.018743	0.684233	540	3	-1.8427	0.81867	0.81881	0.999999	16714	1	-1.8427
Pfdn6	4	0.0055482	0.01881	0.684233	541	2	-1.9447	0.40319	0.54971	0.999999	10993	2	-1.9447
Pigh	4	0.0055513	0.018818	0.684233	542	2	-0.84441	0.46007	0.60704	0.999999	12159	1	-0.84441
Mrpl35	4	0.0055729	0.018865	0.684233	543	2	-1.6022	0.093621	0.20396	0.999999	4049	2	-1.6022
Nsmce4a	4	0.0055887	0.0189	0.684233	544	2	-2.2576	0.8732	0.8728	0.999999	17892	0	-2.2576
Slc22a29	4	0.0056024	0.018932	0.684233	545	2	-0.30973	0.73434	0.75116	0.999999	15286	1	-0.30973
Tex19.2	4	0.0056926	0.019161	0.685648	546	2	-0.81884	0.24101	0.38588	0.999999	7631	2	-0.81884
Olfr722	4	0.0057045	0.019189	0.685648	547	3	-0.75478	0.78205	0.78707	0.999999	16033	1	-0.75478
Hbs1l	4	0.0057307	0.019256	0.685648	548	3	-2.1826	0.33759	0.48304	0.999999	9616	1	-2.1826
Nup107	4	0.0057518	0.019304	0.685648	549	2	-0.20637	0.00036122	0.0013449	0.304877	83	2	-0.20637
Olfr731	4	0.0057555	0.019313	0.685648	550	2	-0.79444	0.51052	0.62832	0.999999	12671	1	-0.79444
Prrt3	4	0.0057583	0.01932	0.685648	551	3	-1.3292	0.45852	0.60581	0.999999	12132	1	-1.3292
Cngb3	4	0.0057655	0.01934	0.685648	552	2	-0.77715	0.2081	0.35282	0.999999	6965	2	-0.77715
Myrfl	4	0.0058044	0.019438	0.685648	553	3	-2.15	0.74239	0.75688	0.999999	15396	1	-2.15
Dclre1a	4	0.0058066	0.019443	0.685648	554	1	-0.21315	0.9738	0.97369	0.999999	20033	0	-0.21315
Speer4b	4	0.00581	0.019451	0.685648	555	3	-2.8768	0.74626	0.7597	0.999999	15453	1	-2.8768
Vmn2r30	4	0.0058112	0.019453	0.685648	556	2	-1.3135	0.12688	0.26225	0.999999	5170	2	-1.3135
Pwp2	4	0.0058112	0.019453	0.685648	557	2	-1.5902	0.77164	0.7789	0.999999	15858	1	-1.5902
Exoc3l4	4	0.0058248	0.01949	0.685648	558	3	-1.7591	0.99349	0.99348	0.999999	20446	0	-1.7591
Iqck	4	0.0058576	0.01957	0.685648	559	2	-0.57554	0.97241	0.97232	0.999999	19998	0	-0.57554
Mup9	4	0.0058618	0.019582	0.685648	560	2	-2.1634	0.90494	0.90456	0.999999	18577	0	-2.1634
Ces1f	4	0.0058664	0.019595	0.685648	561	3	-2.4595	0.7244	0.74424	0.999999	15137	1	-2.4595
Tex10	2	0.0058747	0.011261	0.594401	562	1	-3.5951	0.89424	0.89399	0.999999	18341	0	-3.5951
Psmd13	4	0.0058756	0.019618	0.685648	563	2	-1.9786	0.85285	0.85232	0.999999	17456	0	-1.9786
Iqcj	4	0.0058956	0.019668	0.685648	564	3	-2.3702	0.85177	0.85123	0.999999	17434	0	-2.3702
Zfp652	4	0.0059012	0.019684	0.685648	565	3	-1.7837	0.83227	0.83175	0.999999	17005	1	-1.7837
Dspp	4	0.0059086	0.0197	0.685648	566	2	-0.76551	0.056953	0.1356	0.999999	2670	2	-0.76551
Ccdc59	4	0.0059597	0.019814	0.688461	567	1	1.8695	0.02868	0.0797	0.960809	1639	2	1.8695
9130204L05Rik	4	0.0059914	0.019892	0.688747	568	3	-1.0878	0.35126	0.49697	0.999999	9910	1	-1.0878
Adgrl1	4	0.0060107	0.019939	0.688747	569	1	0.90353	0.18974	0.33425	0.999999	6581	2	0.90353
Cenpn	3	0.0060148	0.016506	0.657642	570	2	-3.563	0.68195	0.68594	0.999999	14545	1	-3.563
Pias1	4	0.0060618	0.020067	0.688747	571	1	0.79646	0.20014	0.34475	0.999999	6806	2	0.79646
Mrpl37	4	0.00608	0.020118	0.688747	572	2	-1.0221	0.010545	0.035383	0.86145	807	2	-1.0221
Pydc4	4	0.006094	0.02015	0.688747	573	3	-1.7384	0.40255	0.54908	0.999999	10981	1	-1.7384
Eef2	4	0.0061112	0.020197	0.688747	574	3	-1.489	0.96166	0.96152	0.999999	19795	0	-1.489
Trpc3	4	0.0061128	0.0202	0.688747	575	1	0.63235	0.40075	0.54724	0.999999	10941	2	0.63235
Igf2	4	0.0061411	0.020261	0.688747	576	3	-2.5908	0.71392	0.7371	0.999999	14984	1	-2.5908
Echdc2	4	0.0061458	0.020271	0.688747	577	2	-1.9055	0.39191	0.53815	0.999999	10754	2	-1.9055
Olfr110	3	0.006159	0.016876	0.667245	578	1	0.12839	0.75606	0.75618	0.999999	15613	0	0.12839
Gas2	4	0.0061638	0.020315	0.688747	579	2	-0.40303	0.46172	0.60769	0.999999	12176	1	-0.40303
Ndufa11	4	0.0061646	0.020316	0.688747	580	2	-2.3766	0.59043	0.66614	0.999999	13496	1	-2.3766
G0s2	4	0.006188	0.020374	0.688747	581	3	-1.6493	0.66632	0.70756	0.999999	14349	1	-1.6493
Ret	4	0.0061958	0.020394	0.688747	582	3	-1.649	0.038475	0.099579	0.991273	1984	1	-1.649
Sart3	3	0.0061973	0.016984	0.669557	583	1	6.0601	5.0805e-05	0.00015663	0.08507	39	2	6.0601
Dclre1b	4	0.0062024	0.020405	0.688747	584	2	-1.5884	0.013645	0.044901	0.901696	978	1	-1.5884
Idh2	4	0.0062149	0.020435	0.688747	585	2	-0.93828	0.90255	0.90215	0.999999	18518	0	-0.93828
Pcyt1a	4	0.0062427	0.020501	0.688747	586	3	-2.5123	0.67838	0.71471	0.999999	14499	1	-2.5123
Rps7	4	0.0062427	0.020501	0.688747	587	2	0.21617	0.024803	0.071757	0.958642	1465	2	0.21617
Pcdhb20	4	0.0062659	0.020557	0.68877	588	2	-0.40888	0.88461	0.88424	0.999999	18125	0	-0.40888
Lsm4	2	0.0062799	0.012008	0.604888	589	2	-3.3523	0.99372	0.99362	0.999999	20454	0	-3.3523
Dapk2	4	0.0063123	0.020661	0.689941	590	3	-1.3661	0.95979	0.95967	0.999999	19744	0	-1.3661
Mpst	4	0.0063169	0.020672	0.689941	591	1	0.66021	0.13108	0.26946	0.999999	5314	2	0.66021
Gapdh	1	0.0063191	0.0062836	0.506618	592	1	-6.6627	0.99368	0.99371	0.999999	20453	0	-6.6627
Hrc	4	0.0063338	0.020706	0.689941	593	3	-1.5421	0.96721	0.96707	0.999999	19894	0	-1.5421
Cyp2f2	4	0.0063534	0.020758	0.689941	594	3	-1.3734	0.48301	0.61662	0.999999	12395	1	-1.3734
Rps26	2	0.0063614	0.012145	0.605599	595	2	-3.1385	0.99364	0.99354	0.999999	20451	0	-3.1385
Rdh8	4	0.006368	0.020793	0.689941	596	2	-0.094477	0.3287	0.47409	0.999999	9444	2	-0.094477
Jag2	4	0.006419	0.02091	0.69114	597	1	0.12195	0.17292	0.31724	0.999999	6247	1	0.12195
Mpi	4	0.0064675	0.021032	0.69114	598	2	-1.5905	0.4922	0.62049	0.999999	12494	1	-1.5905
Ndufa2	4	0.0064675	0.021032	0.69114	599	2	-1.8471	0.86851	0.86808	0.999999	17809	0	-1.8471
Srd5a3	4	0.00647	0.021041	0.69114	600	2	-0.98722	0.97668	0.97662	0.999999	20102	0	-0.98722
D19Bwg1357e	4	0.0064937	0.021103	0.69114	601	3	-1.7477	0.94104	0.94092	0.999999	19357	0	-1.7477
B3galt6	4	0.0065056	0.021129	0.69114	602	3	-1.4675	0.97623	0.97615	0.999999	20091	0	-1.4675
Map3k9	4	0.006521	0.021174	0.69114	603	1	-0.099254	0.57142	0.65664	0.999999	13287	1	-0.099254
Xrn1	4	0.0065415	0.021222	0.69114	604	3	-1.7669	0.54001	0.64165	0.999999	12949	1	-1.7669
Vmn1r157	4	0.0065473	0.021234	0.69114	605	2	-1.4421	0.16564	0.30985	0.999999	6107	2	-1.4421
Mup16	4	0.0065668	0.021284	0.69114	606	3	-2.744	0.94077	0.94066	0.999999	19351	0	-2.744
Grina	4	0.006572	0.021297	0.69114	607	2	-0.5128	0.81001	0.81091	0.999999	16545	1	-0.5128
Chmp3	4	0.0065735	0.021302	0.69114	608	3	-1.8526	0.98261	0.98261	0.999999	20240	0	-1.8526
Gdi2	4	0.0065836	0.021322	0.69114	609	3	-1.7669	0.9903	0.99026	0.999999	20392	0	-1.7669
Ggt1	4	0.0066117	0.021392	0.69114	610	3	-1.3164	0.61168	0.67723	0.999999	13722	1	-1.3164
Nus1	4	0.0066154	0.021398	0.69114	611	3	-2.2225	0.29121	0.43638	0.999999	8699	1	-2.2225
4930549C01Rik	4	0.0066157	0.021398	0.69114	612	3	-1.6505	0.24405	0.38897	0.999999	7699	1	-1.6505
Vmn2r18	4	0.0066379	0.02145	0.691716	613	3	-1.3081	0.53008	0.63711	0.999999	12862	1	-1.3081
Haus2	4	0.0066888	0.021578	0.694018	614	2	-1.57	0.0079488	0.02714	0.842654	624	1	-1.57
Ndufc1	4	0.0066937	0.021588	0.694018	615	2	-2.1645	0.84969	0.84917	0.999999	17383	0	-2.1645
Kin	4	0.0067084	0.021622	0.694032	616	2	-1.5259	0.29496	0.44006	0.999999	8771	2	-1.5259
Klk1b26	4	0.0067251	0.021662	0.69423	617	2	-1.112	0.13028	0.26809	0.999999	5285	1	-1.112
Abhd11	4	0.0067761	0.021785	0.696162	618	2	-0.35649	0.52211	0.63353	0.999999	12781	1	-0.35649
Myt1l	4	0.0067985	0.02183	0.696162	619	3	-1.806	0.97194	0.97186	0.999999	19988	0	-1.806
Ticrr	3	0.0068097	0.018593	0.684233	620	2	-2.0112	0.37081	0.47393	0.999999	10310	1	-2.0112
Nfyb	4	0.0068242	0.02189	0.696162	621	2	-1.5948	0.39468	0.54101	0.999999	10824	1	-1.5948
Tpt1	4	0.0068242	0.02189	0.696162	622	2	-1.4791	0.97825	0.97825	0.999999	20150	0	-1.4791
Arid2	4	0.0068271	0.021896	0.696162	623	1	-0.35665	0.97477	0.97468	0.999999	20057	0	-0.35665
Tsc2	4	0.0069326	0.022127	0.696162	624	3	-1.7365	0.82836	0.82794	0.999999	16921	1	-1.7365
Tango6	3	0.0069486	0.018963	0.684233	625	3	-1.2141	0.98618	0.98632	0.999999	20312	0	-1.2141
Eif5a	3	0.0069486	0.018963	0.684233	626	2	-1.2141	0.97965	0.97971	0.999999	20185	0	-1.2141
Eif5b	3	0.0069486	0.018963	0.684233	627	2	-1.2141	0.012693	0.033595	0.856988	927	1	-1.2141
Pak7	4	0.0069616	0.022195	0.696162	628	3	-1.3917	0.93722	0.93707	0.999999	19283	0	-1.3917
A530032D15Rik	4	0.006971	0.022219	0.696162	629	2	-2.0964	0.82202	0.82192	0.999999	16779	1	-2.0964
1110008P14Rik	4	0.006986	0.022253	0.696162	630	3	-1.9737	0.90787	0.90755	0.999999	18630	0	-1.9737
Rsad2	4	0.006996	0.022274	0.696162	631	2	-0.31113	0.032454	0.087363	0.980701	1762	2	-0.31113
Olfr124	4	0.0070056	0.022296	0.696162	632	2	-0.43812	0.67666	0.7137	0.999999	14475	1	-0.43812
Tmem160	4	0.0070056	0.022296	0.696162	633	2	-1.0317	0.97552	0.97543	0.999999	20072	0	-1.0317
Pdcd6ip	4	0.0070056	0.022296	0.696162	634	1	0.30395	0.069992	0.16046	0.999999	3166	2	0.30395
Srsf12	4	0.0070536	0.0224	0.698356	635	3	-1.204	0.90523	0.90485	0.999999	18582	0	-1.204
Tsta3	4	0.0071331	0.022583	0.701607	636	2	-0.21898	0.57663	0.65921	0.999999	13335	1	-0.21898
Malsu1	4	0.0071441	0.022611	0.701607	637	3	-1.8152	0.38747	0.53366	0.999999	10665	1	-1.8152
Naa50	4	0.0071672	0.022676	0.701607	638	2	-1.8846	0.83298	0.83247	0.999999	17029	1	-1.8846
Il1f8	4	0.0071841	0.022718	0.701607	639	1	0.84334	0.10361	0.22179	0.999999	4417	3	0.84334
Relt	4	0.0072078	0.022777	0.701607	640	2	-0.81419	0.092946	0.20277	0.999999	4027	2	-0.81419
Drd5	4	0.0072351	0.022844	0.701607	641	1	-0.16162	0.75941	0.76944	0.999999	15658	1	-0.16162
Ahsa2	4	0.0072861	0.022965	0.703227	642	3	-1.1058	0.93323	0.93298	0.999999	19203	0	-1.1058
Vmn1r2	4	0.0073254	0.023064	0.703689	643	3	-1.7736	0.95129	0.95116	0.999999	19556	0	-1.7736
Dgkd	4	0.0073507	0.023122	0.703689	644	2	-1.0927	0.31344	0.45877	0.999999	9134	1	-1.0927
Col22a1	4	0.0073663	0.023155	0.703689	645	3	-1.6658	0.75614	0.76701	0.999999	15616	1	-1.6658
Mrpl28	4	0.0073687	0.023161	0.703689	646	3	-2.8621	0.83308	0.83257	0.999999	17032	1	-2.8621
Vmn2r84	4	0.0073881	0.023201	0.703689	647	1	0.81397	0.1224	0.25454	0.999999	5034	3	0.81397
Kri1	4	0.0074381	0.023332	0.703744	648	3	-2.2617	0.0086112	0.029256	0.843592	672	1	-2.2617
Ugdh	4	0.0074391	0.023334	0.703744	649	1	-0.0163	0.42762	0.57447	0.999999	11489	1	-0.0163
Cd40lg	4	0.0074484	0.023357	0.703744	650	3	-1.7475	0.17948	0.32386	0.999999	6380	1	-1.7475
Mrps25	3	0.0074695	0.020294	0.688747	651	2	-3.1952	0.43304	0.50959	0.999999	11610	1	-3.1952
Sarnp	4	0.0074901	0.023459	0.705792	652	2	-1.0221	0.78322	0.78803	0.999999	16053	1	-1.0221
Rpap2	4	0.007541	0.023582	0.705914	653	2	-1.4016	0.034036	0.090604	0.989976	1815	2	-1.4016
Psmd3	3	0.0075562	0.020523	0.688747	654	2	-2.2594	0.90725	0.90732	0.999999	18616	0	-2.2594
Gpa33	4	0.0075697	0.02365	0.705914	655	3	-1.7545	0.99258	0.99258	0.999999	20431	0	-1.7545
Timm10	4	0.0075831	0.023676	0.705914	656	2	-2.2837	0.23378	0.37868	0.999999	7471	1	-2.2837
Gm10696	4	0.007592	0.0237	0.705914	657	2	-0.92429	0.29421	0.43935	0.999999	8756	1	-0.92429
Prcp	4	0.0076258	0.023768	0.705914	658	3	-2.06	0.87314	0.87275	0.999999	17891	0	-2.06
Mrps10	4	0.007643	0.023806	0.705914	659	2	-0.97838	0.55592	0.64914	0.999999	13119	1	-0.97838
Ogt	3	0.0076518	0.020766	0.689941	660	2	-0.59826	0.3525	0.46384	0.999999	9928	1	-0.59826
Zfp661	4	0.0076562	0.023832	0.705914	661	2	-1.3788	0.40925	0.55581	0.999999	11109	1	-1.3788
Ahcyl2	4	0.007694	0.023914	0.705914	662	1	-0.43412	0.74211	0.75669	0.999999	15389	1	-0.43412
Gm5797	4	0.0077033	0.023936	0.705914	663	2	-2.0827	0.77846	0.7842	0.999999	15967	1	-2.0827
Nphp4	4	0.0077055	0.023941	0.705914	664	3	-1.4626	0.53495	0.63931	0.999999	12912	1	-1.4626
control868	1	0.0077099	0.0076566	0.526907	665	1	-6.4934	0.99229	0.99226	0.999999	20426	0	-6.4934
Ndufaf7	4	0.0077242	0.023995	0.705914	666	2	-1.5826	0.81964	0.81969	0.999999	16735	1	-1.5826
Resp18	4	0.0077322	0.024012	0.705914	667	3	-1.99	0.9179	0.91767	0.999999	18827	0	-1.99
Kifc5b	4	0.0077449	0.024039	0.705914	668	1	0.38905	0.64965	0.69791	0.999999	14171	1	0.38905
Psmc2	4	0.0077953	0.024154	0.705914	669	2	-1.3732	0.93555	0.93533	0.999999	19253	0	-1.3732
Spdl1	4	0.0077953	0.024154	0.705914	670	2	0.0077504	0.0043254	0.015221	0.727207	409	2	0.0077504
Hist1h2ab	4	0.0077953	0.024154	0.705914	671	3	-1.7797	0.66084	0.70431	0.999999	14292	1	-1.7797
Cep192	4	0.0077953	0.024154	0.705914	672	3	-1.9941	0.99504	0.99504	0.999999	20477	0	-1.9941
Vmn2r70	4	0.0078013	0.02417	0.705914	673	3	-1.8293	0.85737	0.85693	0.999999	17560	0	-1.8293
Lhx8	4	0.0078058	0.024182	0.705914	674	3	-1.4492	0.88818	0.88787	0.999999	18203	0	-1.4492
Hhla1	4	0.0078214	0.024216	0.705914	675	1	0.087194	0.92554	0.92532	0.999999	19011	0	0.087194
Slitrk5	4	0.0078214	0.024216	0.705914	676	1	0.86047	0.095642	0.20758	0.999999	4122	3	0.86047
Hcst	4	0.0078529	0.024294	0.707209	677	3	-1.6316	0.39122	0.53745	0.999999	10742	1	-1.6316
Exoc8	4	0.0078719	0.02433	0.707258	678	2	-1.6588	0.023503	0.069023	0.956633	1419	1	-1.6588
Plk5	4	0.0078912	0.024379	0.70767	679	3	-1.4811	0.31239	0.45771	0.999999	9119	1	-1.4811
P2ry4	4	0.0079998	0.024633	0.712032	680	2	-0.77449	0.77859	0.7843	0.999999	15971	1	-0.77449
Cog3	4	0.0080249	0.024686	0.712049	681	3	-1.7578	0.823	0.82286	0.999999	16805	1	-1.7578
Cxcl1	4	0.0080315	0.024702	0.712049	682	2	-1.7029	0.23491	0.37981	0.999999	7502	1	-1.7029
Btf3l4	4	0.0080507	0.024746	0.712312	683	1	0.59246	0.040663	0.10389	0.991273	2064	2	0.59246
Amn1	4	0.0080889	0.024843	0.71374	684	3	-2.0715	0.97532	0.97522	0.999999	20068	0	-2.0715
Cspg4	4	0.0081017	0.024868	0.71374	685	1	-0.029877	0.15395	0.29803	0.999999	5885	1	-0.029877
Armc10	4	0.0081279	0.024929	0.71374	686	3	-1.3729	0.39499	0.54134	0.999999	10832	1	-1.3729
Olfr239	4	0.0081527	0.024995	0.71374	687	1	-0.050535	0.75009	0.76255	0.999999	15509	1	-0.050535
Naip5	4	0.0081578	0.025006	0.71374	688	3	-1.0803	0.98463	0.98462	0.999999	20281	0	-1.0803
Csnk1a1	4	0.0081711	0.025037	0.71374	689	2	-2.2807	0.93718	0.93703	0.999999	19279	0	-2.2807
Olfr1230	4	0.0082224	0.025157	0.716169	690	3	-1.5168	0.20391	0.34851	0.999999	6878	1	-1.5168
Snrnp35	3	0.0082255	0.022239	0.696162	691	2	-0.28673	0.47272	0.53361	0.999999	12296	1	-0.28673
Dnajc3	4	0.0082641	0.025259	0.71806	692	3	-1.385	0.98068	0.98069	0.999999	20206	0	-1.385
Gck	4	0.0083281	0.025407	0.720701	693	2	-1.6581	0.82551	0.82521	0.999999	16859	1	-1.6581
Ifi44	4	0.0083336	0.025422	0.720701	694	3	-2.4977	0.36264	0.50845	0.999999	10135	1	-2.4977
Ndufs2	4	0.0083499	0.025456	0.720701	695	2	-0.50887	0.011308	0.037762	0.868613	851	2	-0.50887
Stap1	4	0.0083819	0.025531	0.721816	696	2	-1.1959	0.90168	0.90127	0.999999	18503	0	-1.1959
Vmn1r115	3	0.0084514	0.022828	0.701607	697	3	-0.96458	0.99155	0.99166	0.999999	20414	0	-0.96458
Olfr968	4	0.0084584	0.02571	0.725092	698	1	0.31701	0.21325	0.35804	0.999999	7063	1	0.31701
Fkbp4	4	0.0084606	0.025717	0.725092	699	3	-1.273	0.93724	0.9371	0.999999	19284	0	-1.273
Marf1	4	0.0085007	0.025808	0.726268	700	3	-1.3303	0.97012	0.97	0.999999	19942	0	-1.3303
Polr3k	3	0.0085062	0.022963	0.703227	701	2	-0.68062	0.015398	0.040354	0.884147	1070	1	-0.68062
Tmbim4	4	0.0085093	0.02583	0.726268	702	2	-1.6117	0.7904	0.79394	0.999999	16182	1	-1.6117
Cox7b2	4	0.008522	0.025864	0.726268	703	3	-1.4041	0.63671	0.69071	0.999999	14018	1	-1.4041
Lmbr1	4	0.0085603	0.025959	0.727958	704	2	-0.54201	0.46159	0.60764	0.999999	12173	1	-0.54201
Dhx16	4	0.0085856	0.026025	0.728147	705	2	1.6368	4.9053e-05	0.00017246	0.091267	37	2	1.6368
H2-M5	4	0.0086076	0.026069	0.728147	706	3	-1.3469	0.79423	0.79718	0.999999	16261	1	-1.3469
Nt5c3	3	0.0086079	0.023208	0.703689	707	1	-0.08385	0.74349	0.74362	0.999999	15415	0	-0.08385
Olfr341	3	0.0086131	0.02322	0.703689	708	2	-2.7388	0.9209	0.92097	0.999999	18904	0	-2.7388
Srsf5	4	0.0086243	0.026116	0.728147	709	2	-0.68204	0.10942	0.23205	0.999999	4609	2	-0.68204
Sec63	4	0.0086367	0.026148	0.728147	710	1	0.8025	0.059949	0.1413	0.999999	2779	2	0.8025
Prosc	4	0.0086367	0.026148	0.728147	711	2	-0.69731	0.24164	0.38649	0.999999	7648	1	-0.69731
Ptgs2	4	0.0086741	0.026236	0.728147	712	2	-1.648	0.89081	0.89047	0.999999	18264	0	-1.648
Gpr17	4	0.008684	0.026257	0.728147	713	3	-1.4532	0.98291	0.98291	0.999999	20249	0	-1.4532
Cyyr1	4	0.0086936	0.026275	0.728147	714	3	-1.6198	0.93293	0.93267	0.999999	19192	0	-1.6198
Taf1d	4	0.0087019	0.026294	0.728147	715	2	-2.1907	0.28153	0.42666	0.999999	8495	1	-2.1907
Urb1	4	0.0087131	0.026325	0.728147	716	1	0.65289	0.014913	0.048821	0.918898	1041	2	0.65289
Olfr50	4	0.0087248	0.026354	0.728147	717	3	-1.018	0.083128	0.1849	0.999999	3656	1	-1.018
4931408C20Rik	4	0.008764	0.02645	0.728888	718	1	0.23008	0.28813	0.43329	0.999999	8636	2	0.23008
Col6a2	4	0.0088116	0.026554	0.728888	719	3	-1.3938	0.98981	0.98978	0.999999	20381	0	-1.3938
Ift74	4	0.0088149	0.026561	0.728888	720	2	-0.98086	0.58817	0.66498	0.999999	13473	1	-0.98086
H2-M10.2	4	0.0088504	0.026644	0.728888	721	3	-1.8734	0.35618	0.50186	0.999999	10005	1	-1.8734
Slc2a4	4	0.0088636	0.026677	0.728888	722	2	-1.3035	0.30071	0.44592	0.999999	8895	2	-1.3035
Cetn3	4	0.0088659	0.026685	0.728888	723	1	-0.11208	0.86131	0.86085	0.999999	17639	0	-0.11208
Stk11	4	0.0089168	0.026794	0.728888	724	2	-0.11883	0.1895	0.334	0.999999	6576	2	-0.11883
Tap2	4	0.0089677	0.026907	0.728888	725	1	0.39189	0.13383	0.27418	0.999999	5409	2	0.39189
Artn	4	0.0089894	0.026964	0.728888	726	3	-1.3037	0.9924	0.99241	0.999999	20427	0	-1.3037
A430033K04Rik	4	0.0090186	0.027033	0.728888	727	1	-0.14856	0.7138	0.73702	0.999999	14982	1	-0.14856
Slc35f5	4	0.009038	0.027082	0.728888	728	2	-2.2143	0.46493	0.60898	0.999999	12206	1	-2.2143
Ppp1r7	4	0.0090696	0.027153	0.728888	729	1	-0.11936	0.63793	0.69141	0.999999	14036	1	-0.11936
Ddx4	4	0.0090704	0.027156	0.728888	730	3	-2.1152	0.33695	0.48239	0.999999	9599	1	-2.1152
Chmp4b	3	0.0091079	0.024491	0.709923	731	2	-2.724	0.69996	0.70204	0.999999	14798	1	-2.724
Tek	4	0.0091714	0.027401	0.728888	732	1	0.36098	0.26966	0.41464	0.999999	8238	2	0.36098
Tmem63c	4	0.0091913	0.027444	0.728888	733	2	-1.3086	0.87558	0.87519	0.999999	17941	0	-1.3086
Mitd1	4	0.0091942	0.02745	0.728888	734	3	-1.8569	0.28724	0.43241	0.999999	8610	1	-1.8569
Snx25	4	0.0092223	0.027515	0.728888	735	2	-0.49291	0.83403	0.83351	0.999999	17057	1	-0.49291
2310035C23Rik	4	0.0092598	0.027605	0.728888	736	2	-1.6473	0.4069	0.55342	0.999999	11065	1	-1.6473
Acrbp	4	0.0092614	0.027608	0.728888	737	3	-1.7939	0.97508	0.975	0.999999	20063	0	-1.7939
Mcts2	4	0.0092732	0.027635	0.728888	738	1	0.27062	0.71049	0.73488	0.999999	14932	1	0.27062
Vezf1	3	0.0092922	0.02499	0.71374	739	3	-2.3728	0.98821	0.98838	0.999999	20356	0	-2.3728
Cenpc1	4	0.009317	0.027743	0.728888	740	3	-1.4202	0.70542	0.73156	0.999999	14866	1	-1.4202
2610002M06Rik	4	0.0093242	0.027758	0.728888	741	2	-0.1299	0.25927	0.40426	0.999999	8033	1	-0.1299
Fbll1	4	0.0093745	0.027881	0.72958	742	2	-1.3313	0.95091	0.95078	0.999999	19550	0	-1.3313
Sestd1	4	0.0093751	0.027881	0.72958	743	1	0.21616	0.3489	0.49454	0.999999	9861	2	0.21616
Ccne1	4	0.0093793	0.027891	0.72958	744	3	-1.887	0.99224	0.99225	0.999999	20425	0	-1.887
Defa-rs1	4	0.0094095	0.027966	0.730624	745	3	-1.1096	0.81751	0.81776	0.999999	16693	1	-1.1096
Gm5592	4	0.0094378	0.028024	0.730969	746	2	-2.0552	0.71622	0.73866	0.999999	15023	1	-2.0552
Ift140	4	0.0094769	0.028108	0.730969	747	3	-0.81904	0.40509	0.5516	0.999999	11030	1	-0.81904
Tmem39b	4	0.0095072	0.028179	0.730969	748	2	-1.381	0.59145	0.6667	0.999999	13507	1	-1.381
Cdk13	4	0.0095108	0.028188	0.730969	749	3	-1.2556	0.67697	0.71388	0.999999	14481	1	-1.2556
Rsrc1	4	0.0095278	0.028226	0.730969	750	1	0.16332	0.77717	0.78317	0.999999	15943	1	0.16332
Olfr1443	4	0.0095478	0.028283	0.730969	751	2	-0.78605	0.82057	0.82057	0.999999	16746	1	-0.78605
Atr	4	0.0095536	0.028298	0.730969	752	2	-1.9613	0.88133	0.8809	0.999999	18057	0	-1.9613
Epor	4	0.0095787	0.028361	0.731689	753	1	0.31378	0.41861	0.56531	0.999999	11306	2	0.31378
Syt1	4	0.009655	0.02856	0.734379	754	1	-0.19203	0.82272	0.8226	0.999999	16796	1	-0.19203
Mettl2	4	0.0096716	0.028598	0.734379	755	3	-1.5979	0.49254	0.62064	0.999999	12499	1	-1.5979
Aanat	4	0.0096758	0.028608	0.734379	756	2	-2.0423	0.95419	0.95402	0.999999	19621	0	-2.0423
Cstf1	4	0.0097108	0.028709	0.735919	757	3	-2.2221	0.95735	0.95729	0.999999	19684	0	-2.2221
Fbxo47	4	0.0097314	0.028759	0.735919	758	2	-0.20647	0.8417	0.84109	0.999999	17203	0	-0.20647
Cd300lh	4	0.0097518	0.028802	0.735919	759	2	-2.0371	0.87106	0.87067	0.999999	17849	0	-2.0371
Fam178a	4	0.0097753	0.028862	0.735919	760	2	-1.8417	0.68944	0.7215	0.999999	14651	1	-1.8417
Ces1e	4	0.0097823	0.028882	0.735919	761	2	-0.65884	0.21196	0.35673	0.999999	7035	2	-0.65884
Lect1	4	0.0098161	0.02896	0.737001	762	3	-1.6179	0.39136	0.5376	0.999999	10746	1	-1.6179
Prickle2	4	0.0098332	0.029001	0.737104	763	1	0.26302	0.68028	0.71589	0.999999	14520	1	0.26302
Thumpd3	4	0.0098841	0.029122	0.737104	764	1	0.16447	0.79057	0.79407	0.999999	16188	1	0.16447
Cd3e	4	0.0098988	0.029158	0.737104	765	2	-0.72073	0.82429	0.82407	0.999999	16830	1	-0.72073
Clcn1	4	0.0099165	0.029203	0.737104	766	2	-0.96416	0.10002	0.21541	0.999999	4286	2	-0.96416
Mtif2	4	0.009935	0.029244	0.737104	767	1	0.23095	0.083008	0.18466	0.999999	3650	1	0.23095
Psmd8	2	0.0099601	0.018889	0.684233	768	1	-2.3119	0.19954	0.26554	0.999999	6793	1	-2.3119
Slc13a1	4	0.0099858	0.029367	0.738323	769	2	-0.87292	0.63574	0.69019	0.999999	14006	1	-0.87292
Csn2	4	0.009988	0.02937	0.738323	770	3	-2.1417	0.90412	0.90373	0.999999	18556	0	-2.1417
Grpel1	3	0.009996	0.026778	0.728888	771	2	-1.2141	0.91794	0.91801	0.999999	18830	0	-1.2141
Nle1	2	0.010062	0.01908	0.685648	772	1	-1.1537	0.10807	0.18251	0.999999	4558	1	-1.1537
Brd3	4	0.010062	0.029533	0.74152	773	3	-0.96161	0.64734	0.69661	0.999999	14139	1	-0.96161
Avpi1	4	0.01016	0.02977	0.745668	774	2	-2.1677	0.80212	0.80394	0.999999	16401	1	-2.1677
Atp5k	3	0.010213	0.027348	0.728888	775	2	-0.19769	0.12162	0.2133	0.999999	5015	1	-0.19769
Pusl1	4	0.010232	0.029943	0.747848	776	2	-0.95949	0.46509	0.60904	0.999999	12208	1	-0.95949
Rxfp4	4	0.01024	0.02996	0.747848	777	1	0.4361	0.63714	0.69096	0.999999	14025	1	0.4361
Hpcal4	4	0.010244	0.029966	0.747848	778	2	-1.7412	0.45883	0.60613	0.999999	12137	2	-1.7412
Olfr141	4	0.010291	0.030087	0.748673	779	2	-0.33328	0.86161	0.86117	0.999999	17645	0	-0.33328
Olfr198	4	0.010316	0.030152	0.748673	780	2	-1.4112	0.59098	0.66645	0.999999	13502	1	-1.4112
Nhp2l1	3	0.010357	0.027718	0.728888	781	2	-0.28673	0.013151	0.034735	0.858245	955	1	-0.28673
Tmem167	3	0.010357	0.027718	0.728888	782	2	-0.73115	0.21729	0.33515	0.999999	7141	1	-0.73115
Gtf2a2	3	0.010357	0.027718	0.728888	783	2	-0.28673	0.32537	0.44926	0.999999	9382	1	-0.28673
Dbr1	3	0.010357	0.027718	0.728888	784	3	-0.40696	0.98421	0.98436	0.999999	20271	0	-0.40696
Sec13	3	0.010357	0.027718	0.728888	785	2	-0.73115	0.92329	0.92338	0.999999	18957	0	-0.73115
Wdr3	3	0.010357	0.027718	0.728888	786	2	-0.73115	0.66136	0.66841	0.999999	14299	1	-0.73115
Cwc22	3	0.010357	0.027718	0.728888	787	2	-0.28673	0.67763	0.68216	0.999999	14489	1	-0.28673
Mrpl41	3	0.010357	0.027718	0.728888	788	2	-0.47563	0.975	0.97506	0.999999	20060	0	-0.47563
Fen1	3	0.010357	0.027718	0.728888	789	3	-0.73115	0.98516	0.98531	0.999999	20295	0	-0.73115
Vprbp	3	0.010357	0.027718	0.728888	790	2	-0.28673	0.049477	0.1175	0.991273	2429	1	-0.28673
Ints3	3	0.010357	0.027718	0.728888	791	2	-0.28673	0.27807	0.40992	0.999999	8417	1	-0.28673
Ppil2	3	0.010357	0.027718	0.728888	792	2	-0.28673	0.64183	0.65261	0.999999	14077	1	-0.28673
Asns	3	0.010357	0.027718	0.728888	793	2	-0.28673	0.017033	0.044384	0.900062	1160	1	-0.28673
Hist1h2bp	3	0.010357	0.027718	0.728888	794	2	-0.73115	0.019161	0.049616	0.918898	1249	1	-0.73115
Hyls1	4	0.010376	0.030296	0.75002	795	3	-2.437	0.80561	0.80705	0.999999	16466	1	-2.437
Cacng3	4	0.010394	0.030341	0.75002	796	2	-1.8636	0.70349	0.73032	0.999999	14843	1	-1.8636
Megf10	4	0.010429	0.030426	0.75002	797	3	-1.3495	0.094699	0.20585	0.999999	4089	1	-1.3495
Rbm15	4	0.010455	0.030494	0.75002	798	3	-2.3061	0.51667	0.63106	0.999999	12727	1	-2.3061
Ttc22	4	0.010467	0.030521	0.75002	799	2	-1.6576	0.21782	0.36261	0.999999	7151	1	-1.6576
4933402D24Rik	4	0.01052	0.030645	0.75002	800	1	0.11963	0.92126	0.92103	0.999999	18913	0	0.11963
Ccp110	4	0.010521	0.030649	0.75002	801	2	-0.75438	0.32874	0.47413	0.999999	9448	2	-0.75438
Ccl26	4	0.010532	0.030671	0.75002	802	3	-1.2242	0.60938	0.67598	0.999999	13698	1	-1.2242
P2ry2	4	0.010546	0.030704	0.75002	803	2	-1.1229	0.15042	0.29446	0.999999	5803	2	-1.1229
Eif2b3	1	0.010555	0.010486	0.576114	804	1	-6.3241	0.98944	0.98946	0.999999	20373	0	-6.3241
Timeless	3	0.010556	0.028235	0.730969	805	1	2.5169	0.066989	0.14115	0.999999	3047	2	2.5169
Slc30a6	4	0.01057	0.030757	0.75002	806	3	-1.952	0.97567	0.97558	0.999999	20076	0	-1.952
Slamf9	4	0.010572	0.030761	0.75002	807	3	-1.2558	0.58621	0.66399	0.999999	13453	1	-1.2558
2810021J22Rik	4	0.010576	0.03077	0.75002	808	2	-1.1895	0.81251	0.81319	0.999999	16592	1	-1.1895
Cftr	4	0.010596	0.030817	0.75002	809	1	0.68823	0.065936	0.15267	0.999999	3004	3	0.68823
Hacd3	4	0.010712	0.031068	0.75002	810	3	-1.4387	0.74622	0.75967	0.999999	15452	1	-1.4387
Dcaf5	4	0.010717	0.03108	0.75002	811	3	-1.1514	0.41524	0.56183	0.999999	11232	1	-1.1514
Fam25c	4	0.010723	0.031098	0.75002	812	3	-0.65054	0.031786	0.086031	0.977753	1741	1	-0.65054
Slc22a7	4	0.010723	0.031098	0.75002	813	2	-0.022719	0.225	0.36985	0.999999	7297	2	-0.022719
Hnrnpa1	4	0.010723	0.031098	0.75002	814	2	-0.899	0.79464	0.79752	0.999999	16273	1	-0.899
Tcf23	4	0.010735	0.031124	0.75002	815	2	-1.4362	0.23113	0.37604	0.999999	7414	1	-1.4362
Smad4	4	0.010753	0.03117	0.75002	816	3	-1.5263	0.66625	0.70752	0.999999	14348	1	-1.5263
Mybbp1a	4	0.010758	0.031177	0.75002	817	3	-1.4762	0.01785	0.057128	0.947087	1196	1	-1.4762
Galm	4	0.010788	0.031253	0.75002	818	3	-1.4461	0.93152	0.93126	0.999999	19159	0	-1.4461
Man2a2	4	0.010827	0.031342	0.75002	819	2	-1.7094	0.65878	0.70313	0.999999	14271	1	-1.7094
Afap1l1	4	0.010833	0.031359	0.75002	820	2	-1.6893	0.49319	0.62089	0.999999	12503	1	-1.6893
Mettl8	4	0.010851	0.031401	0.75002	821	2	-0.70747	0.20097	0.34559	0.999999	6820	1	-0.70747
Gm13057	4	0.010852	0.031402	0.75002	822	3	-1.6268	0.96106	0.96092	0.999999	19779	0	-1.6268
H2afv	4	0.01086	0.031424	0.75002	823	3	-1.0738	0.6374	0.69112	0.999999	14029	1	-1.0738
Slfn9	4	0.010866	0.031434	0.75002	824	3	-1.2765	0.25735	0.40234	0.999999	7993	1	-1.2765
Dnajc7	4	0.010901	0.031516	0.751109	825	1	-0.19508	0.96539	0.96526	0.999999	19862	0	-0.19508
Med10	3	0.010938	0.02925	0.737104	826	1	2.5148	0.01292	0.034184	0.858245	937	2	2.5148
Kdm5d	4	0.010971	0.031664	0.752629	827	3	-1.5905	0.43437	0.5813	0.999999	11630	1	-1.5905
Utp14b	4	0.010974	0.031672	0.752629	828	3	-1.1118	0.6074	0.67496	0.999999	13680	1	-1.1118
Prpf19	4	0.011	0.031731	0.752629	829	2	-1.1502	0.02451	0.071128	0.958642	1456	1	-1.1502
Vmn2r47	4	0.011029	0.031799	0.752629	830	1	1.0106	0.077996	0.17545	0.999999	3466	2	1.0106
Fcgr4	4	0.011029	0.031799	0.752629	831	2	-0.89646	0.75525	0.76636	0.999999	15600	1	-0.89646
Prpf38b	2	0.011082	0.020963	0.69114	832	2	-4.0075	0.98255	0.98248	0.999999	20237	0	-4.0075
control561	1	0.0111	0.011021	0.588407	833	1	-5.6636	0.9889	0.98895	0.999999	20364	0	-5.6636
Micu1	4	0.011105	0.031986	0.756201	834	1	0.57771	0.37836	0.52448	0.999999	10468	2	0.57771
Svs3a	4	0.011131	0.03205	0.756448	835	2	-1.1144	0.96402	0.96392	0.999999	19833	0	-1.1144
Vwa9	4	0.011142	0.032075	0.756448	836	3	-1.9894	0.63123	0.68776	0.999999	13951	1	-1.9894
Cope	4	0.011156	0.032107	0.756448	837	2	-0.37014	0.090313	0.19795	0.999999	3933	2	-0.37014
Arf6	4	0.011207	0.032226	0.758314	838	3	-1.059	0.98895	0.98897	0.999999	20367	0	-1.059
Ogdh	4	0.011232	0.032276	0.758314	839	3	-1.4916	0.84946	0.84892	0.999999	17376	0	-1.4916
Cdc34	4	0.011257	0.032336	0.758314	840	2	-0.19805	0.29929	0.44445	0.999999	8868	1	-0.19805
Disc1	4	0.011268	0.032363	0.758314	841	2	-1.0188	0.96863	0.96852	0.999999	19913	0	-1.0188
Prkcsh	4	0.011271	0.03237	0.758314	842	3	-1.4413	0.42853	0.57542	0.999999	11512	1	-1.4413
Vmn2r32	4	0.011308	0.032456	0.759474	843	1	0.83527	0.26361	0.40858	0.999999	8109	2	0.83527
Pop7	4	0.011359	0.032572	0.760467	844	1	0.081827	0.43654	0.58347	0.999999	11672	1	0.081827
Trim28	4	0.011387	0.032639	0.761162	845	2	-1.7865	0.96487	0.96477	0.999999	19850	0	-1.7865
Dap3	4	0.011482	0.032843	0.763413	846	2	-1.1958	0.0028937	0.01031	0.63823	311	2	-1.1958
Hsd3b3	4	0.011499	0.032876	0.763413	847	3	-1.0555	0.71524	0.738	0.999999	15007	1	-1.0555
4933402N22Rik	4	0.011512	0.032909	0.763413	848	2	-0.33233	0.72928	0.74765	0.999999	15210	1	-0.33233
Tubgcp3	3	0.01153	0.030672	0.75002	849	1	0.90083	0.10469	0.19122	0.999999	4451	2	0.90083
Gprin2	4	0.011539	0.032985	0.763413	850	3	-1.6128	0.94162	0.94149	0.999999	19367	0	-1.6128
Ppp2r4	4	0.011544	0.032995	0.763413	851	3	-1.6079	0.95751	0.95745	0.999999	19686	0	-1.6079
Spag8	4	0.011558	0.033024	0.763413	852	3	-1.7745	0.36581	0.51168	0.999999	10196	1	-1.7745
Rnf19b	4	0.011559	0.033025	0.763413	853	3	-1.2321	0.85064	0.8501	0.999999	17411	0	-1.2321
Gm19668	4	0.011562	0.033031	0.763413	854	1	0.13233	0.44123	0.58828	0.999999	11772	1	0.13233
Rasal1	4	0.011613	0.033155	0.765416	855	2	-0.72055	0.72221	0.74274	0.999999	15099	1	-0.72055
Slc38a2	4	0.011692	0.033335	0.768139	856	3	-2.2993	0.25886	0.40387	0.999999	8025	1	-2.2993
Agpat9	4	0.011698	0.033347	0.768139	857	3	-1.3115	0.9933	0.99329	0.999999	20444	0	-1.3115
Bnip3	4	0.011756	0.033474	0.769407	858	2	-1.6132	0.36847	0.51441	0.999999	10263	1	-1.6132
Slc25a18	4	0.011762	0.033498	0.769407	859	2	-1.6412	0.8852	0.88484	0.999999	18139	0	-1.6412
Mrpl33	3	0.011778	0.031303	0.75002	860	2	-1.4661	0.70011	0.70221	0.999999	14800	1	-1.4661
Prdx4	4	0.011803	0.033599	0.769407	861	3	-1.4105	0.33876	0.48424	0.999999	9646	1	-1.4105
Fermt3	4	0.011808	0.033609	0.769407	862	3	-0.82138	0.93054	0.9303	0.999999	19134	0	-0.82138
Olfr661	4	0.011816	0.033625	0.769407	863	1	-0.15231	0.70476	0.73114	0.999999	14860	1	-0.15231
Dck	4	0.011817	0.033626	0.769407	864	3	-1.399	0.98459	0.98458	0.999999	20280	0	-1.399
Nr1d1	4	0.011845	0.033696	0.769635	865	2	-1.2996	0.89469	0.89435	0.999999	18352	0	-1.2996
BC048403	4	0.011867	0.033748	0.769635	866	1	0.039458	0.62682	0.68543	0.999999	13893	1	0.039458
Chek1	1	0.011888	0.011811	0.604413	867	1	-6.0227	0.98811	0.98813	0.999999	20354	0	-6.0227
Oxgr1	4	0.011916	0.033852	0.770634	868	3	-1.6907	0.15576	0.29986	0.999999	5924	1	-1.6907
Mmp11	4	0.011922	0.033866	0.770634	869	2	-1.2789	0.57193	0.65689	0.999999	13293	1	-1.2789
Vmn1r107	1	0.01194	0.01186	0.604413	870	1	-6.3727	0.98806	0.98809	0.999999	20352	0	-6.3727
Zc3h18	4	0.011969	0.033986	0.770803	871	2	-0.56252	0.12008	0.25052	0.999999	4966	1	-0.56252
Fkbp3	4	0.011969	0.033986	0.770803	872	2	-0.88773	0.73143	0.74913	0.999999	15243	1	-0.88773
Adcy9	4	0.011969	0.033986	0.770803	873	2	-0.32563	0.26782	0.4128	0.999999	8196	2	-0.32563
Kntc1	4	0.011987	0.034029	0.770935	874	2	-1.6258	0.88286	0.88247	0.999999	18088	0	-1.6258
Tipin	2	0.012012	0.022705	0.701607	875	2	-3.6387	0.95066	0.95061	0.999999	19545	0	-3.6387
Ankrd49	4	0.012032	0.034134	0.772467	876	2	-0.73352	0.14408	0.28808	0.999999	5673	2	-0.73352
Dnmt1	1	0.012074	0.011992	0.604888	877	1	-6.008	0.98793	0.98797	0.999999	20348	0	-6.008
Amigo3	4	0.012084	0.034244	0.773018	878	3	-1.1536	0.99406	0.99406	0.999999	20459	0	-1.1536
Thyn1	4	0.012096	0.034271	0.773018	879	1	0.26865	0.17658	0.32097	0.999999	6316	2	0.26865
Olfr330	4	0.012116	0.03432	0.773277	880	2	-0.88167	0.64806	0.69702	0.999999	14153	1	-0.88167
Il27ra	4	0.012152	0.034403	0.774312	881	3	-1.2007	0.94341	0.94326	0.999999	19413	0	-1.2007
Apoh	4	0.012203	0.034522	0.775717	882	3	-1.2674	0.98694	0.98693	0.999999	20328	0	-1.2674
Rqcd1	4	0.012325	0.034797	0.775717	883	1	0.25485	0.37412	0.52015	0.999999	10376	2	0.25485
Csrnp1	4	0.012325	0.034797	0.775717	884	3	-0.93844	0.8001	0.80223	0.999999	16369	1	-0.93844
Mov10l1	4	0.012367	0.034907	0.775717	885	3	-1.5133	0.71041	0.73482	0.999999	14931	1	-1.5133
Guca2a	4	0.012376	0.034918	0.775717	886	3	-1.313	0.95707	0.95698	0.999999	19676	0	-1.313
Rock1	4	0.012426	0.035034	0.775717	887	3	-0.88715	0.19628	0.34088	0.999999	6721	1	-0.88715
Gpr153	4	0.012428	0.035036	0.775717	888	3	-1.3625	0.38995	0.53618	0.999999	10717	1	-1.3625
Uba1y	4	0.012502	0.035208	0.775717	889	2	-1.1756	0.80313	0.80483	0.999999	16419	1	-1.1756
Nup62	4	0.012502	0.035208	0.775717	890	2	-0.56611	0.76626	0.7747	0.999999	15767	1	-0.56611
Dcxr	4	0.012506	0.03522	0.775717	891	3	-1.1935	0.72176	0.74243	0.999999	15097	1	-1.1935
Gpsm1	4	0.012579	0.035383	0.775717	892	2	-0.98466	0.63888	0.69194	0.999999	14048	1	-0.98466
control313	1	0.012593	0.012509	0.609347	893	1	-6.3372	0.98741	0.98743	0.999999	20339	0	-6.3372
Nrf1	4	0.012634	0.035518	0.775717	894	2	0.99466	0.0004297	0.0015876	0.318129	94	2	0.99466
Ids	4	0.012639	0.035528	0.775717	895	3	-1.3567	0.57464	0.65821	0.999999	13315	1	-1.3567
Wipf2	4	0.01264	0.035528	0.775717	896	2	-1.477	0.49605	0.62211	0.999999	12526	1	-1.477
Rhot2	4	0.012655	0.035566	0.775717	897	1	0.34541	0.72354	0.74367	0.999999	15124	1	0.34541
control235	1	0.012709	0.012624	0.609347	898	1	-5.9586	0.98729	0.98732	0.999999	20338	0	-5.9586
Capn10	4	0.012731	0.035745	0.775717	899	1	0.33144	0.82602	0.82568	0.999999	16867	1	0.33144
Pomt1	4	0.012734	0.03575	0.775717	900	3	-1.1984	0.61818	0.68074	0.999999	13786	1	-1.1984
control260	1	0.012734	0.012647	0.609347	901	1	-6.1962	0.98727	0.98729	0.999999	20337	0	-6.1962
Irf2bp2	4	0.012746	0.035779	0.775717	902	2	-1.579	0.26258	0.40753	0.999999	8093	1	-1.579
Gm3558	3	0.012747	0.033746	0.769635	903	2	-0.28673	0.7535	0.75357	0.999999	15569	0	-0.28673
Was	4	0.012782	0.035862	0.775717	904	1	0.4183	0.43016	0.57711	0.999999	11542	2	0.4183
Gh	4	0.012858	0.03604	0.775717	905	1	-0.079742	0.14978	0.2938	0.999999	5788	1	-0.079742
Otogl	4	0.012858	0.03604	0.775717	906	1	-0.095964	0.027375	0.077025	0.958817	1583	1	-0.095964
Gm7714	4	0.012866	0.03606	0.775717	907	3	-1.5592	0.83666	0.8361	0.999999	17117	0	-1.5592
Ifna4	4	0.012934	0.036212	0.776928	908	3	-1.4071	0.63326	0.68888	0.999999	13976	1	-1.4071
Pdgfrl	4	0.01298	0.036327	0.776928	909	3	-1.3783	0.84715	0.84661	0.999999	17331	0	-1.3783
Proca1	4	0.012985	0.036339	0.776928	910	1	0.38217	0.42961	0.57655	0.999999	11525	2	0.38217
Pbdc1	4	0.01302	0.036424	0.776928	911	3	-1.6522	0.96154	0.96141	0.999999	19791	0	-1.6522
Imp4	2	0.013021	0.024538	0.710295	912	2	-3.3607	0.98698	0.98687	0.999999	20329	0	-3.3607
Nrk	4	0.013067	0.03653	0.776928	913	3	-1.1922	0.91113	0.91085	0.999999	18692	0	-1.1922
Kif5a	4	0.013076	0.036549	0.776928	914	3	-1.263	0.088354	0.19436	0.999999	3858	1	-1.263
Myoz3	4	0.013112	0.036641	0.776928	915	1	0.58048	0.44106	0.5881	0.999999	11768	2	0.58048
Nlrp9a	4	0.013112	0.036641	0.776928	916	2	-0.40766	0.53475	0.63921	0.999999	12909	1	-0.40766
Olfr138	4	0.013112	0.036641	0.776928	917	2	-0.75826	0.24365	0.38855	0.999999	7688	2	-0.75826
Lrrc16a	4	0.013123	0.036665	0.776928	918	3	-1.2502	0.94437	0.94421	0.999999	19437	0	-1.2502
Wdr46	3	0.013123	0.034664	0.775717	919	2	-2.5614	0.013227	0.03493	0.858245	958	1	-2.5614
Psd3	3	0.013143	0.034715	0.775717	920	3	-1.7196	0.98686	0.98699	0.999999	20327	0	-1.7196
Ssr3	4	0.013148	0.036705	0.776984	921	2	-1.5121	0.89838	0.89804	0.999999	18436	0	-1.5121
Rilpl1	4	0.013168	0.036753	0.777132	922	2	-1.0095	0.29362	0.43877	0.999999	8743	2	-1.0095
Lias	4	0.013188	0.036799	0.777132	923	2	-0.96631	0.096363	0.20887	0.999999	4159	1	-0.96631
control48	1	0.013196	0.013103	0.615805	924	1	-5.4561	0.9868	0.98681	0.999999	20326	0	-5.4561
Iars	3	0.013196	0.034837	0.775717	925	2	-0.72073	0.0078813	0.02137	0.79903	618	1	-0.72073
Olfr1197	4	0.013198	0.036825	0.777132	926	3	-1.0273	0.95287	0.95269	0.999999	19595	0	-1.0273
Cdh15	4	0.013239	0.036927	0.777809	927	2	-0.40113	0.69518	0.72508	0.999999	14723	1	-0.40113
Csnka2ip	4	0.013242	0.036933	0.777809	928	3	-1.1553	0.60047	0.67137	0.999999	13613	1	-1.1553
Asphd2	4	0.013267	0.036989	0.778197	929	3	-1.5639	0.46743	0.61003	0.999999	12230	1	-1.5639
Pcp4l1	4	0.013289	0.03704	0.778483	930	1	1.0592	0.046369	0.11508	0.991273	2304	3	1.0592
Olfr600	4	0.013317	0.037113	0.779222	931	2	-1.1847	0.15968	0.30382	0.999999	5997	2	-1.1847
Mydgf	4	0.013378	0.037253	0.779903	932	3	-1.5738	0.88356	0.88318	0.999999	18103	0	-1.5738
Sass6	4	0.013391	0.037288	0.779903	933	3	-0.95863	0.14209	0.28604	0.999999	5631	1	-0.95863
Adam26b	4	0.013393	0.037298	0.779903	934	3	-1.9101	0.7654	0.77403	0.999999	15753	1	-1.9101
Pcna	1	0.013401	0.013293	0.615805	935	1	-5.8845	0.9866	0.98661	0.999999	20322	0	-5.8845
Olfr547	4	0.013424	0.037368	0.779903	936	3	-1.4922	0.90487	0.90448	0.999999	18574	0	-1.4922
Ms4a15	4	0.013442	0.037402	0.779903	937	2	-0.50177	0.78345	0.78822	0.999999	16058	1	-0.50177
Cdc26	4	0.013446	0.03741	0.779903	938	2	0.077476	0.028228	0.078735	0.958978	1618	1	0.077476
Taf2	4	0.013446	0.03741	0.779903	939	2	-0.71993	0.2411	0.38596	0.999999	7633	1	-0.71993
Mrpl34	4	0.013492	0.037511	0.780427	940	2	-0.010725	0.42563	0.57242	0.999999	11450	1	-0.010725
Dnajb11	4	0.013541	0.037622	0.780482	941	2	-1.8645	0.54973	0.64619	0.999999	13053	1	-1.8645
Gabarap	4	0.013543	0.037627	0.780482	942	1	-0.20112	0.78744	0.7915	0.999999	16131	1	-0.20112
Brf1	3	0.01357	0.035779	0.775717	943	2	-0.75971	0.032932	0.082055	0.967069	1782	1	-0.75971
Ceacam12	4	0.013608	0.037781	0.782104	944	3	-1.2263	0.85016	0.84962	0.999999	17399	0	-1.2263
Gper1	4	0.013637	0.037859	0.782451	945	3	-1.0897	0.98044	0.98045	0.999999	20202	0	-1.0897
Fam177a	4	0.013645	0.037873	0.782451	946	2	-0.47879	0.24139	0.38625	0.999999	7641	1	-0.47879
Drosha	3	0.01366	0.036034	0.775717	947	3	-0.53696	0.9833	0.98341	0.999999	20257	0	-0.53696
Psma5	3	0.01366	0.036034	0.775717	948	2	-0.19769	0.47675	0.53615	0.999999	12331	1	-0.19769
Cirh1a	3	0.01366	0.036034	0.775717	949	2	-0.19769	0.78101	0.78108	0.999999	16015	0	-0.19769
Uba2	3	0.01366	0.036034	0.775717	950	2	-0.19769	0.0041664	0.011491	0.662468	400	1	-0.19769
Exosc4	3	0.01366	0.036034	0.775717	951	2	-0.19769	0.8565	0.85658	0.999999	17538	0	-0.19769
Top3a	3	0.01366	0.036034	0.775717	952	2	-0.19769	0.60773	0.62604	0.999999	13684	1	-0.19769
Tomm22	3	0.01366	0.036034	0.775717	953	2	-0.19769	0.83384	0.83388	0.999999	17049	0	-0.19769
Crcp	3	0.01366	0.036034	0.775717	954	2	-0.19769	0.88994	0.89005	0.999999	18242	0	-0.19769
Iscu	3	0.01366	0.036034	0.775717	955	2	-0.19769	0.55238	0.58594	0.999999	13080	1	-0.19769
Tinf2	3	0.01366	0.036034	0.775717	956	2	-0.19769	0.75809	0.75826	0.999999	15641	0	-0.19769
Rpl11	3	0.01366	0.036034	0.775717	957	2	-0.19769	0.26445	0.39322	0.999999	8128	1	-0.19769
Hist1h2ag	3	0.01366	0.036034	0.775717	958	2	-0.19769	0.76078	0.76099	0.999999	15684	0	-0.19769
S100pbp	3	0.013677	0.036082	0.775717	959	3	-0.69731	0.98632	0.98647	0.999999	20316	0	-0.69731
Ell2	4	0.013695	0.037991	0.784069	960	2	-0.50087	0.20861	0.35333	0.999999	6973	2	-0.50087
Add3	4	0.013724	0.038056	0.784069	961	3	-1.3288	0.99096	0.99094	0.999999	20402	0	-1.3288
Sirt1	4	0.01374	0.038092	0.784069	962	2	-0.81835	0.41269	0.55924	0.999999	11183	2	-0.81835
Pde1a	4	0.013746	0.038104	0.784069	963	1	0.35587	0.21244	0.35722	0.999999	7047	2	0.35587
Micu3	3	0.013798	0.036377	0.776928	964	2	-0.99074	0.21115	0.32759	0.999999	7017	1	-0.99074
Ppwd1	4	0.013836	0.038334	0.788021	965	2	-1.0333	0.83581	0.83525	0.999999	17096	0	-1.0333
Insr	4	0.013936	0.038567	0.789792	966	3	-1.8003	0.91386	0.91359	0.999999	18738	0	-1.8003
Ap1s2	4	0.013962	0.038623	0.789792	967	3	-1.4766	0.99085	0.99084	0.999999	20399	0	-1.4766
Trio	4	0.013965	0.038628	0.789792	968	3	-1.2204	0.99397	0.99397	0.999999	20457	0	-1.2204
Tacc3	4	0.013974	0.038653	0.789792	969	1	0.65896	0.46126	0.60751	0.999999	12169	1	0.65896
Zbed4	4	0.013978	0.038662	0.789792	970	3	-1.4417	0.99345	0.99344	0.999999	20445	0	-1.4417
Pomc	4	0.013989	0.038688	0.789792	971	2	-1.659	0.95002	0.9499	0.999999	19536	0	-1.659
Pou3f1	4	0.014044	0.038803	0.79136	972	3	-1.6593	0.99274	0.99274	0.999999	20435	0	-1.6593
Nr1h4	4	0.014089	0.038913	0.792572	973	3	-1.4744	0.7954	0.79819	0.999999	16287	1	-1.4744
Rasgrf1	4	0.014101	0.038939	0.792572	974	2	-0.46297	0.6265	0.68526	0.999999	13887	1	-0.46297
Armcx6	4	0.014148	0.03904	0.792908	975	3	-1.1226	0.88386	0.88348	0.999999	18107	0	-1.1226
Tnfsf13	4	0.014167	0.039086	0.792908	976	3	-1.1204	0.92895	0.92871	0.999999	19098	0	-1.1204
Zdhhc1	4	0.01419	0.039139	0.792908	977	2	-1.0507	0.67245	0.7112	0.999999	14426	1	-1.0507
Vac14	4	0.014228	0.039225	0.792908	978	1	-0.23537	0.82223	0.82212	0.999999	16783	1	-0.23537
Ccl21b	4	0.014228	0.039225	0.792908	979	1	0.53057	0.17401	0.31835	0.999999	6267	2	0.53057
Ccdc176	4	0.014228	0.039225	0.792908	980	1	-0.33002	0.67055	0.71006	0.999999	14406	1	-0.33002
Slc4a4	4	0.014253	0.039289	0.792926	981	2	-1.4491	0.86378	0.86338	0.999999	17706	0	-1.4491
Ufd1l	1	0.01426	0.014151	0.621414	982	1	-5.8016	0.98574	0.98572	0.999999	20308	0	-5.8016
Vmn1r119	3	0.014272	0.037565	0.780482	983	2	-2.6191	0.75948	0.75968	0.999999	15660	0	-2.6191
Maml3	4	0.014308	0.039417	0.794453	984	3	-1.3711	0.67783	0.71439	0.999999	14493	1	-1.3711
Naa35	3	0.014311	0.037669	0.780583	985	3	-1.2858	0.98569	0.98582	0.999999	20305	0	-1.2858
Olfr305	4	0.014355	0.039538	0.796131	986	1	0.73829	0.19542	0.33998	0.999999	6705	2	0.73829
Hnrnpab	4	0.014397	0.039638	0.796254	987	3	-1.7432	0.95004	0.94992	0.999999	19537	0	-1.7432
Plod1	4	0.014406	0.039655	0.796254	988	1	0.24666	0.44588	0.59295	0.999999	11867	1	0.24666
Irak4	4	0.014407	0.03966	0.796254	989	3	-1.7687	0.54284	0.64297	0.999999	12978	1	-1.7687
Prdx6	4	0.014456	0.039786	0.797256	990	2	-0.91637	0.92587	0.92567	0.999999	19023	0	-0.91637
Mmp1b	4	0.014457	0.039787	0.797256	991	2	-1.1553	0.36187	0.50769	0.999999	10118	1	-1.1553
Ifit2	4	0.01448	0.039846	0.797664	992	3	-1.514	0.070671	0.16172	0.999999	3188	1	-1.514
Gltscr2	4	0.014507	0.039908	0.798119	993	2	-0.29296	0.060096	0.14158	0.999999	2782	2	-0.29296
Tcf15	4	0.014605	0.040141	0.801306	994	3	-1.3809	0.42745	0.57428	0.999999	11486	1	-1.3809
Klrb1a	4	0.014608	0.040146	0.801306	995	2	-1.2455	0.40126	0.54778	0.999999	10953	1	-1.2455
Gpm6a	4	0.014623	0.040184	0.801306	996	3	-1.1328	0.22872	0.37361	0.999999	7368	1	-1.1328
Dicer1	4	0.014684	0.040324	0.801785	997	3	-0.80888	0.82727	0.8269	0.999999	16892	1	-0.80888
Mcm3ap	4	0.014697	0.040347	0.801785	998	2	-1.5707	0.89716	0.89681	0.999999	18411	0	-1.5707
Arpp21	4	0.014704	0.040363	0.801785	999	2	-0.84695	0.016686	0.054135	0.934162	1141	2	-0.84695
Ppan	3	0.014709	0.038673	0.789792	1000	2	-1.9566	0.88623	0.88636	0.999999	18161	0	-1.9566
Scai	4	0.014761	0.040506	0.803069	1001	1	0.35452	0.30384	0.44905	0.999999	8958	2	0.35452
Lurap1	4	0.014784	0.04056	0.803265	1002	3	-1.4555	0.99273	0.99273	0.999999	20434	0	-1.4555
Defb30	4	0.014811	0.040631	0.803265	1003	3	-1.2533	0.85167	0.85113	0.999999	17432	0	-1.2533
Srrm3	4	0.014811	0.040632	0.803265	1004	2	-0.20965	0.19789	0.34246	0.999999	6754	2	-0.20965
Cdpf1	4	0.014831	0.040681	0.803454	1005	3	-1.2282	0.84403	0.84346	0.999999	17260	0	-1.2282
9930111J21Rik1	4	0.014862	0.040757	0.8042	1006	1	-0.15378	0.6924	0.72335	0.999999	14691	1	-0.15378
Stk19	4	0.014913	0.040889	0.806023	1007	1	-0.38091	0.85038	0.84985	0.999999	17403	0	-0.38091
Zbtb18	4	0.014963	0.041006	0.807006	1008	1	0.10464	0.52883	0.63656	0.999999	12852	1	0.10464
Derl3	4	0.014968	0.041017	0.807006	1009	2	-0.13862	0.041181	0.1049	0.991273	2082	2	-0.13862
Fam13b	4	0.015011	0.041111	0.807302	1010	3	-1.1011	0.9793	0.9793	0.999999	20178	0	-1.1011
Gspt1	4	0.015014	0.041123	0.807302	1011	1	1.0555	0.021576	0.064968	0.956633	1335	2	1.0555
Melk	4	0.015025	0.041149	0.807302	1012	2	-0.27002	0.52731	0.63586	0.999999	12834	1	-0.27002
Ntn3	4	0.015078	0.041271	0.807594	1013	3	-1.0676	0.73763	0.75349	0.999999	15330	1	-1.0676
Lipi	4	0.015183	0.041494	0.807594	1014	2	-1.2781	0.76602	0.77451	0.999999	15762	1	-1.2781
Prl7a2	4	0.015191	0.041507	0.807594	1015	1	0.93751	0.0080851	0.027577	0.843592	635	2	0.93751
Olfr446	4	0.015215	0.041559	0.807594	1016	3	-1.266	0.71554	0.73821	0.999999	15012	1	-1.266
Rhbdf1	4	0.015219	0.041569	0.807594	1017	2	-0.64277	0.20566	0.35032	0.999999	6907	2	-0.64277
Fbp2	4	0.015225	0.041581	0.807594	1018	3	-1.1678	0.92583	0.92563	0.999999	19020	0	-1.1678
G2e3	4	0.015228	0.041591	0.807594	1019	3	-1.3127	0.81959	0.81965	0.999999	16734	1	-1.3127
Gm21951	4	0.015255	0.041655	0.807594	1020	2	-1.6122	0.85139	0.85086	0.999999	17427	0	-1.6122
Cd302	4	0.015277	0.041704	0.807594	1021	2	-1.3833	0.80986	0.81078	0.999999	16542	1	-1.3833
Traf6	4	0.015284	0.041726	0.807594	1022	2	-1.1514	0.59495	0.6685	0.999999	13547	1	-1.1514
Sec11c	4	0.015293	0.041742	0.807594	1023	3	-1.2378	0.96357	0.96347	0.999999	19827	0	-1.2378
Ckmt2	4	0.015304	0.041768	0.807594	1024	3	-1.0161	0.17709	0.32146	0.999999	6328	1	-1.0161
Hpdl	4	0.015311	0.041783	0.807594	1025	3	-1.5217	0.98109	0.98109	0.999999	20213	0	-1.5217
Filip1	4	0.015419	0.042014	0.807594	1026	1	0.40002	0.7482	0.76114	0.999999	15479	1	0.40002
Slc35b2	4	0.015421	0.04202	0.807594	1027	3	-1.4708	0.97708	0.97707	0.999999	20119	0	-1.4708
Hhex	4	0.015424	0.042029	0.807594	1028	3	-0.95196	0.92956	0.92931	0.999999	19112	0	-0.95196
Phf11c	4	0.015441	0.042064	0.807594	1029	3	-1.5752	0.62586	0.68493	0.999999	13878	1	-1.5752
control24	1	0.015445	0.015347	0.640691	1030	1	-5.6954	0.98455	0.98457	0.999999	20279	0	-5.6954
Rnmtl1	4	0.01547	0.042137	0.808235	1031	2	-0.65555	0.053373	0.12875	0.999999	2559	2	-0.65555
Olfr339	4	0.015521	0.042252	0.808235	1032	1	-0.083533	0.95197	0.95183	0.999999	19569	0	-0.083533
Gm11596	4	0.015552	0.042324	0.808235	1033	3	-1.8361	0.97742	0.97741	0.999999	20128	0	-1.8361
Slco6d1	4	0.015559	0.042343	0.808235	1034	3	-1.2192	0.94429	0.94413	0.999999	19434	0	-1.2192
Olfr723	4	0.015563	0.042353	0.808235	1035	3	-0.89379	0.79663	0.79924	0.999999	16308	1	-0.89379
Trim21	4	0.015571	0.042372	0.808235	1036	2	-0.4176	0.14542	0.28943	0.999999	5704	1	-0.4176
Vmn1r128	2	0.015576	0.029182	0.737104	1037	1	-0.98066	0.026774	0.049196	0.918898	1548	1	-0.98066
Fanci	4	0.015673	0.042606	0.811201	1038	1	0.22541	0.7365	0.75266	0.999999	15313	1	0.22541
Gm2927	4	0.015673	0.042606	0.811201	1039	2	-0.65943	0.60381	0.67311	0.999999	13643	1	-0.65943
Olfr310	4	0.015713	0.042702	0.812287	1040	2	-1.0944	0.97472	0.97463	0.999999	20056	0	-1.0944
Zfp455	4	0.015772	0.042823	0.813195	1041	2	-1.1367	0.6306	0.68743	0.999999	13945	1	-1.1367
Grid1	4	0.015799	0.042883	0.813195	1042	2	-1.0403	0.54574	0.64432	0.999999	13006	1	-1.0403
Slc16a4	4	0.015799	0.042883	0.813195	1043	2	-0.29224	0.28305	0.42818	0.999999	8528	1	-0.29224
1110059G10Rik	4	0.01581	0.042908	0.813195	1044	3	-0.84972	0.99389	0.99388	0.999999	20456	0	-0.84972
Nxt1	4	0.015875	0.043069	0.814255	1045	3	-1.0015	0.58608	0.66392	0.999999	13450	1	-1.0015
Olfr632	4	0.015896	0.043112	0.814255	1046	3	-1.2578	0.98874	0.98876	0.999999	20361	0	-1.2578
Mphosph9	4	0.015916	0.04315	0.814255	1047	3	-1.3035	0.24447	0.38936	0.999999	7706	1	-1.3035
Gm13242	4	0.015933	0.043192	0.814255	1048	2	-1.0133	0.25866	0.40366	0.999999	8019	1	-1.0133
Glyctk	4	0.015947	0.043232	0.814255	1049	3	-1.1863	0.4736	0.61263	0.999999	12304	1	-1.1863
Ncapd3	4	0.015951	0.043242	0.814255	1050	1	0.18081	0.17568	0.32005	0.999999	6298	2	0.18081
Ganab	4	0.015951	0.043242	0.814255	1051	2	-1.0672	0.85787	0.85743	0.999999	17567	0	-1.0672
Ercc3	3	0.016011	0.041868	0.807594	1052	2	-0.19769	0.87637	0.87655	0.999999	17957	0	-0.19769
Myh4	4	0.016032	0.04343	0.814255	1053	3	-1.8622	0.93762	0.93748	0.999999	19292	0	-1.8622
Scrn1	4	0.016051	0.043478	0.814255	1054	2	-1.4635	0.93268	0.93241	0.999999	19187	0	-1.4635
Stambpl1	4	0.016053	0.043481	0.814255	1055	2	-1.154	0.97882	0.97881	0.999999	20167	0	-1.154
Snx27	4	0.016053	0.043481	0.814255	1056	3	-1.4922	0.93749	0.93737	0.999999	19289	0	-1.4922
Rhox2g	4	0.016066	0.043511	0.814255	1057	2	-1.5941	0.98474	0.98471	0.999999	20285	0	-1.5941
Lynx1	4	0.016068	0.043516	0.814255	1058	3	-1.0433	0.8779	0.87751	0.999999	17984	0	-1.0433
Gm14440	2	0.016072	0.030067	0.748673	1059	2	-3.6143	0.98393	0.98389	0.999999	20268	0	-3.6143
7420461P10Rik	4	0.01611	0.043607	0.815222	1060	3	-1.2187	0.77056	0.77803	0.999999	15842	1	-1.2187
Gm14305	4	0.016129	0.043647	0.815228	1061	1	-0.38796	0.74237	0.75687	0.999999	15394	1	-0.38796
Cpsf3	2	0.016136	0.030181	0.748673	1062	1	-3.1935	0.81737	0.81708	0.999999	16690	0	-3.1935
Kat8	2	0.016136	0.030181	0.748673	1063	1	-1.0879	0.16512	0.24133	0.999999	6098	1	-1.0879
Sufu	4	0.016179	0.043756	0.816532	1064	2	-0.48798	0.76549	0.7741	0.999999	15754	1	-0.48798
Qprt	4	0.016224	0.04387	0.816604	1065	3	-1.173	0.55956	0.65089	0.999999	13157	1	-1.173
Mbd6	4	0.01623	0.043878	0.816604	1066	2	-0.32447	0.90377	0.9034	0.999999	18546	0	-0.32447
Sec16a	4	0.016235	0.043894	0.816604	1067	3	-1.4216	0.93966	0.93957	0.999999	19326	0	-1.4216
Olfr665	4	0.016244	0.043918	0.816604	1068	2	-1.3023	0.87997	0.87956	0.999999	18026	0	-1.3023
Lipg	4	0.016281	0.044003	0.81716	1069	2	-0.29956	0.33905	0.48452	0.999999	9654	2	-0.29956
Mrpl55	4	0.016295	0.044038	0.81716	1070	3	-0.55786	0.19615	0.34075	0.999999	6719	1	-0.55786
Eif4h	4	0.016331	0.044121	0.81716	1071	3	-0.97868	0.77427	0.78091	0.999999	15893	1	-0.97868
Ogfod3	4	0.016331	0.044121	0.81716	1072	1	-0.38603	0.89037	0.89004	0.999999	18251	0	-0.38603
Tceal5	4	0.016355	0.044176	0.81716	1073	2	-0.8403	0.7298	0.748	0.999999	15218	1	-0.8403
Cnrip1	4	0.016382	0.044238	0.81716	1074	2	-0.5891	0.4303	0.57724	0.999999	11545	2	-0.5891
Fam50b	4	0.016399	0.044272	0.81716	1075	3	-0.99345	0.97395	0.97383	0.999999	20038	0	-0.99345
Olfr1497	4	0.016453	0.044402	0.81716	1076	3	-1.4661	0.85953	0.85909	0.999999	17600	0	-1.4661
Foxe3	4	0.016458	0.04442	0.81716	1077	1	0.093585	0.29563	0.44074	0.999999	8787	1	0.093585
Copb1	4	0.016458	0.04442	0.81716	1078	3	-0.76745	0.72972	0.74794	0.999999	15217	1	-0.76745
Nr6a1	4	0.016482	0.044461	0.81716	1079	3	-1.27	0.85048	0.84995	0.999999	17405	0	-1.27
Pla2g1b	4	0.0165	0.044498	0.81716	1080	3	-1.5879	0.28501	0.43015	0.999999	8562	1	-1.5879
Vmn1r167	4	0.016534	0.044573	0.81716	1081	2	-0.22151	0.8283	0.82788	0.999999	16918	1	-0.22151
Rasa3	4	0.016539	0.04459	0.81716	1082	3	-1.0305	0.97407	0.97394	0.999999	20040	0	-1.0305
Necab3	4	0.016572	0.044662	0.81716	1083	2	-0.71016	0.94544	0.94529	0.999999	19455	0	-0.71016
Mapk11	4	0.016585	0.044687	0.81716	1084	2	-0.85579	0.92332	0.92314	0.999999	18958	0	-0.85579
Gpr176	4	0.016586	0.044692	0.81716	1085	3	-1.1352	0.89151	0.89121	0.999999	18276	0	-1.1352
Cdc123	2	0.016589	0.030973	0.75002	1086	2	-2.7143	0.98341	0.98334	0.999999	20260	0	-2.7143
Nme7	4	0.016594	0.044707	0.81716	1087	3	-1.2287	0.38658	0.53274	0.999999	10641	1	-1.2287
Anxa4	4	0.016635	0.044809	0.81716	1088	1	-0.07999	0.95958	0.95946	0.999999	19739	0	-0.07999
Etnk1	4	0.016637	0.044811	0.81716	1089	3	-1.0686	0.53142	0.6377	0.999999	12882	1	-1.0686
Mad2l1bp	4	0.016641	0.044819	0.81716	1090	3	-1.8722	0.97878	0.97877	0.999999	20166	0	-1.8722
Osbpl1a	4	0.016715	0.044984	0.818227	1091	3	-1.8318	0.83914	0.83855	0.999999	17159	0	-1.8318
Wfdc2	4	0.016717	0.044986	0.818227	1092	3	-1.1012	0.6288	0.68648	0.999999	13922	1	-1.1012
9330182O14Rik	4	0.016723	0.044997	0.818227	1093	2	-0.66346	0.25775	0.40273	0.999999	8003	2	-0.66346
Olfr161	4	0.016768	0.045103	0.818408	1094	3	-0.99522	0.34292	0.48848	0.999999	9735	1	-0.99522
Nup43	4	0.016787	0.045144	0.818408	1095	2	-0.27345	0.31332	0.45865	0.999999	9132	1	-0.27345
C87977	4	0.016837	0.045259	0.818408	1096	3	-1.2713	0.8547	0.85421	0.999999	17489	0	-1.2713
Gm15085	4	0.016838	0.04526	0.818408	1097	1	0.92917	0.12123	0.25257	0.999999	5001	3	0.92917
Abcb6	4	0.016843	0.045271	0.818408	1098	2	-0.83859	0.26527	0.41027	0.999999	8146	2	-0.83859
Sfi1	4	0.016866	0.045319	0.818408	1099	2	-1.0418	0.53674	0.64014	0.999999	12926	1	-1.0418
Rbfox2	4	0.016888	0.045373	0.818576	1100	2	-0.52973	0.57932	0.66055	0.999999	13369	1	-0.52973
Chrnb2	4	0.016919	0.045446	0.81915	1101	2	-1.1035	0.6276	0.68583	0.999999	13905	1	-1.1035
Milr1	4	0.016972	0.045572	0.81915	1102	3	-1.36	0.69747	0.72648	0.999999	14755	1	-1.36
Xpot	4	0.016983	0.045603	0.81915	1103	3	-1.1296	0.98221	0.98221	0.999999	20230	0	-1.1296
Hist2h3c1	2	0.017038	0.031765	0.752629	1104	1	-1.9443	0.46762	0.47611	0.999999	12232	1	-1.9443
Vmn2r37	4	0.01704	0.045739	0.820582	1105	2	-0.47934	0.25386	0.39888	0.999999	7917	1	-0.47934
Slc39a10	4	0.017091	0.045848	0.820582	1106	1	0.45287	0.012274	0.040708	0.885894	907	1	0.45287
Ndufaf6	4	0.017101	0.045871	0.820582	1107	2	-1.4824	0.95144	0.95131	0.999999	19557	0	-1.4824
Prm2	4	0.017123	0.045928	0.820582	1108	3	-0.87256	0.34202	0.48758	0.999999	9718	1	-0.87256
Kidins220	4	0.017124	0.045933	0.820582	1109	2	-0.84204	0.25355	0.39857	0.999999	7909	2	-0.84204
Sms	4	0.017141	0.045969	0.820582	1110	3	-1.2638	0.97245	0.97236	0.999999	20002	0	-1.2638
Tlx3	4	0.017186	0.046063	0.820582	1111	3	-1.2235	0.99167	0.99165	0.999999	20416	0	-1.2235
Abca3	4	0.017192	0.04608	0.820582	1112	2	0.033011	0.39798	0.54439	0.999999	10886	1	0.033011
Fam159b	4	0.017234	0.046167	0.82079	1113	3	-1.318	0.94764	0.94754	0.999999	19491	0	-1.318
Fbxl21	4	0.017246	0.046202	0.82079	1114	2	-0.38754	0.011647	0.038788	0.874758	868	2	-0.38754
Ska2	4	0.017261	0.046237	0.82079	1115	3	-1.7698	0.019619	0.060877	0.954017	1268	1	-1.7698
Mrto4	4	0.017268	0.046251	0.82079	1116	3	-0.85954	0.014253	0.046739	0.908789	1009	1	-0.85954
Ddx10	1	0.017285	0.017247	0.669557	1117	1	-5.0753	0.98272	0.98275	0.999999	20243	0	-5.0753
Dnajc17	3	0.017299	0.045046	0.818405	1118	2	-0.31358	0.087399	0.16839	0.999999	3825	1	-0.31358
Kcne1	4	0.017344	0.046437	0.821947	1119	1	-0.16203	0.85687	0.85642	0.999999	17546	0	-0.16203
Hecw2	4	0.01736	0.046469	0.821947	1120	3	-1.1859	0.98666	0.98663	0.999999	20323	0	-1.1859
Vmn1r149	1	0.017362	0.017318	0.669557	1121	1	-5.9944	0.98264	0.98267	0.999999	20241	0	-5.9944
Vmo1	4	0.017391	0.046533	0.821947	1122	2	-0.68129	0.084617	0.18758	0.999999	3721	2	-0.68129
Kif26a	4	0.017394	0.046541	0.821947	1123	1	0.33947	0.80442	0.80598	0.999999	16448	1	0.33947
Mapre1	4	0.017445	0.046647	0.822853	1124	2	-0.7243	0.88593	0.88559	0.999999	18150	0	-0.7243
Fbxo5	2	0.017455	0.032512	0.759926	1125	2	-3.0743	0.98254	0.98248	0.999999	20236	0	-3.0743
Krt17	4	0.017496	0.046761	0.823694	1126	1	-0.080234	0.68528	0.71897	0.999999	14595	1	-0.080234
Cers6	4	0.017514	0.0468	0.823694	1127	2	-1.2519	0.39249	0.53875	0.999999	10768	1	-1.2519
Olfr1084	4	0.01752	0.046814	0.823694	1128	3	-1.1066	0.80932	0.8103	0.999999	16530	1	-1.1066
Epb4.2	4	0.017546	0.046869	0.823716	1129	1	0.59218	0.24732	0.39224	0.999999	7770	2	0.59218
Zfy1	4	0.017583	0.046963	0.823716	1130	3	-1.6856	0.98284	0.98284	0.999999	20246	0	-1.6856
Nav1	4	0.017588	0.046971	0.823716	1131	3	-1.2359	0.81051	0.81136	0.999999	16559	1	-1.2359
Kcnk6	4	0.017618	0.047035	0.823716	1132	3	-1.0859	0.80481	0.80633	0.999999	16453	1	-1.0859
Parp16	4	0.017633	0.047071	0.823716	1133	3	-1.1357	0.75235	0.76424	0.999999	15552	1	-1.1357
Vdac1	4	0.017647	0.047095	0.823716	1134	2	-0.51204	0.98605	0.98603	0.999999	20311	0	-0.51204
Bard1	3	0.017678	0.046004	0.820582	1135	3	-0.80829	0.98232	0.98244	0.999999	20232	0	-0.80829
Snx3	3	0.017687	0.046032	0.820582	1136	2	-2.1283	0.79491	0.79496	0.999999	16277	0	-2.1283
Tmem171	4	0.017698	0.047201	0.824707	1137	2	-0.61899	0.2903	0.43548	0.999999	8678	1	-0.61899
Arhgap24	4	0.017761	0.047342	0.824861	1138	2	-1.5373	0.61882	0.68108	0.999999	13794	1	-1.5373
Insl5	4	0.017838	0.047539	0.825763	1139	3	-1.6425	0.36293	0.50874	0.999999	10144	1	-1.6425
Ncoa6	4	0.01785	0.047559	0.825763	1140	2	-1.3929	0.078701	0.17676	0.999999	3493	1	-1.3929
Slc39a2	4	0.017854	0.047568	0.825763	1141	2	-0.98179	0.24384	0.38876	0.999999	7693	2	-0.98179
Rhoa	4	0.017862	0.047584	0.825763	1142	2	-1.3667	0.054307	0.13054	0.999999	2596	1	-1.3667
Rpf1	3	0.017888	0.046516	0.821947	1143	2	-1.3803	0.51134	0.55823	0.999999	12678	1	-1.3803
Pcdh18	4	0.0179	0.047676	0.825763	1144	3	-0.9464	0.87447	0.87407	0.999999	17913	0	-0.9464
Skp2	4	0.017954	0.047787	0.825763	1145	3	-1.0568	0.4476	0.59474	0.999999	11906	1	-1.0568
Chrna1	4	0.017965	0.047807	0.825763	1146	3	-1.1436	0.59171	0.66683	0.999999	13510	1	-1.1436
Atat1	4	0.017978	0.047839	0.825763	1147	2	-1.4473	0.44786	0.595	0.999999	11911	1	-1.4473
Trim60	4	0.018007	0.04791	0.825763	1148	3	-1.6125	0.95213	0.95198	0.999999	19576	0	-1.6125
Cav3	4	0.018033	0.047966	0.825763	1149	3	-1.1157	0.28485	0.42998	0.999999	8560	1	-1.1157
Fh1	4	0.018052	0.048012	0.825763	1150	1	2.7675	0.00045516	0.0016874	0.325483	98	3	2.7675
Tcl1b5	4	0.018052	0.048012	0.825763	1151	2	-0.48816	0.92919	0.92893	0.999999	19103	0	-0.48816
Spo11	4	0.018052	0.048012	0.825763	1152	2	-0.63985	0.34755	0.49318	0.999999	9833	1	-0.63985
Spaca6	4	0.018087	0.048091	0.826444	1153	2	-1.2811	0.92293	0.92275	0.999999	18951	0	-1.2811
Vti1b	4	0.018111	0.048147	0.826704	1154	2	-0.99589	0.57542	0.65861	0.999999	13323	1	-0.99589
Rpl23a	3	0.018115	0.047061	0.823716	1155	2	-2.2072	0.045568	0.11041	0.991273	2274	1	-2.2072
Egr2	4	0.018152	0.048238	0.826901	1156	3	-1.8882	0.98891	0.98892	0.999999	20365	0	-1.8882
Csf2rb2	4	0.018204	0.048362	0.827385	1157	3	-0.89616	0.93733	0.9372	0.999999	19286	0	-0.89616
Rrp12	3	0.018211	0.047271	0.824707	1158	2	-2.3924	0.64026	0.6514	0.999999	14060	1	-2.3924
Chrna7	4	0.01822	0.048398	0.827385	1159	2	-0.78728	0.36785	0.51378	0.999999	10251	1	-0.78728
Igfbp2	4	0.018228	0.048419	0.827385	1160	3	-0.92163	0.90442	0.90404	0.999999	18563	0	-0.92163
Mcmbp	4	0.018254	0.048482	0.827385	1161	1	0.14718	0.11255	0.23758	0.999999	4727	1	0.14718
Sh2d1b1	4	0.018263	0.048502	0.827385	1162	3	-1.2314	0.93795	0.93782	0.999999	19302	0	-1.2314
Gucy2f	4	0.018301	0.048592	0.827385	1163	3	-0.90843	0.68876	0.72108	0.999999	14644	1	-0.90843
Gm14458	4	0.018305	0.048602	0.827385	1164	2	0.50787	0.13353	0.27363	0.999999	5396	2	0.50787
Olfr1463	4	0.018306	0.048603	0.827385	1165	2	-1.2545	0.4992	0.62345	0.999999	12564	1	-1.2545
Ndc1	4	0.018324	0.048646	0.827385	1166	3	-1.4353	0.87892	0.87852	0.999999	18011	0	-1.4353
Parp4	4	0.018351	0.048701	0.827385	1167	3	-0.92612	0.82227	0.82216	0.999999	16786	1	-0.92612
Lsmem1	4	0.018354	0.048707	0.827385	1168	2	-0.52509	0.29077	0.43595	0.999999	8686	2	-0.52509
D8Ertd738e	4	0.018397	0.048821	0.828103	1169	3	-1.1885	0.00079446	0.0029256	0.419314	142	1	-1.1885
Vtn	4	0.018448	0.04893	0.828103	1170	2	-1.3601	0.83993	0.83934	0.999999	17172	0	-1.3601
Ing5	4	0.018472	0.048992	0.828103	1171	2	-1.4214	0.85731	0.85686	0.999999	17558	0	-1.4214
Rasgrp2	4	0.018475	0.049002	0.828103	1172	3	-1.3381	0.38298	0.52914	0.999999	10572	1	-1.3381
Ugt2b36	4	0.018487	0.049032	0.828103	1173	2	-0.69406	0.46599	0.60944	0.999999	12219	1	-0.69406
Olfr136	4	0.018529	0.049124	0.828103	1174	3	-1.1758	0.90218	0.90177	0.999999	18515	0	-1.1758
a	4	0.018552	0.049173	0.828103	1175	3	-1.2681	0.85068	0.85014	0.999999	17412	0	-1.2681
Dcpp3	4	0.018558	0.049184	0.828103	1176	2	0.23951	0.14194	0.28589	0.999999	5627	2	0.23951
4930548H24Rik	4	0.018582	0.049241	0.828103	1177	2	-0.63121	0.3875	0.53369	0.999999	10667	1	-0.63121
Olfr1195	4	0.018608	0.049301	0.828103	1178	2	-0.39981	0.78882	0.79263	0.999999	16153	1	-0.39981
Galnt9	4	0.018657	0.049408	0.828103	1179	3	-0.97901	0.98511	0.98511	0.999999	20291	0	-0.97901
Zfp870	4	0.018659	0.04941	0.828103	1180	2	0.70386	0.002001	0.0072378	0.55532	256	2	0.70386
Tmem220	4	0.018709	0.049517	0.828103	1181	3	-1.9641	0.97129	0.97119	0.999999	19972	0	-1.9641
Avpr1a	4	0.018725	0.049551	0.828103	1182	2	-1.125	0.78092	0.78613	0.999999	16011	1	-1.125
Prkg2	4	0.018731	0.049568	0.828103	1183	3	-0.93211	0.98442	0.98439	0.999999	20275	0	-0.93211
Mdh2	4	0.01874	0.049588	0.828103	1184	2	-0.6826	0.30262	0.4478	0.999999	8941	2	-0.6826
Ttll12	4	0.01876	0.049635	0.828103	1185	2	-0.16056	0.54614	0.64448	0.999999	13011	1	-0.16056
Mrpl57	2	0.018766	0.034885	0.775717	1186	1	-3.1123	0.81737	0.81708	0.999999	16691	0	-3.1123
Atp13a3	4	0.018772	0.049658	0.828103	1187	3	-1.4293	0.55327	0.64788	0.999999	13090	1	-1.4293
Stard8	4	0.018809	0.049754	0.828103	1188	3	-1.1157	0.63788	0.69138	0.999999	14035	1	-1.1157
Pim2	4	0.018861	0.049876	0.828103	1189	1	0.62097	0.40348	0.55001	0.999999	11001	2	0.62097
2810428I15Rik	4	0.018864	0.049887	0.828103	1190	3	-1.105	0.97772	0.97772	0.999999	20133	0	-1.105
Atp5sl	4	0.018887	0.049939	0.828103	1191	3	-1.3181	0.46845	0.61045	0.999999	12241	1	-1.3181
Spats2l	4	0.018891	0.049947	0.828103	1192	3	-1.2789	0.96809	0.96796	0.999999	19905	0	-1.2789
Ing3	4	0.018912	0.049994	0.828103	1193	2	-0.53612	0.4879	0.61866	0.999999	12450	1	-0.53612
Kazn	4	0.018915	0.050005	0.828103	1194	2	-1.6016	0.90618	0.90582	0.999999	18598	0	-1.6016
Mlycd	4	0.018962	0.050108	0.828103	1195	1	0.087418	0.42295	0.5697	0.999999	11392	1	0.087418
Fam167a	4	0.019011	0.050208	0.828103	1196	2	-1.3511	0.53723	0.64036	0.999999	12928	1	-1.3511
Gng11	4	0.019033	0.050263	0.828103	1197	3	-1.2594	0.50832	0.62741	0.999999	12653	1	-1.2594
Rnf207	4	0.019037	0.050273	0.828103	1198	3	-1.073	0.36392	0.50973	0.999999	10164	1	-1.073
Lpo	4	0.019063	0.050335	0.828103	1199	2	-0.099188	0.27189	0.41694	0.999999	8280	2	-0.099188
3425401B19Rik	4	0.019067	0.050342	0.828103	1200	2	-1.132	0.29555	0.44066	0.999999	8785	1	-1.132
Psmg3	3	0.019099	0.04899	0.828103	1201	2	-2.4278	0.64022	0.65137	0.999999	14059	1	-2.4278
Ppfibp1	4	0.019114	0.050451	0.828103	1202	2	-0.74034	0.35912	0.50492	0.999999	10068	1	-0.74034
Plin2	4	0.019203	0.050641	0.828103	1203	3	-1.4467	0.99013	0.99008	0.999999	20386	0	-1.4467
Psmd14	2	0.01921	0.035684	0.775717	1204	1	-1.0652	0.15174	0.23199	0.999999	5832	1	-1.0652
Slc25a11	4	0.019211	0.050657	0.828103	1205	3	-1.3633	0.96201	0.96188	0.999999	19803	0	-1.3633
Sprr2i	4	0.019215	0.050669	0.828103	1206	1	0.50372	0.11558	0.24274	0.999999	4834	2	0.50372
Dnttip1	4	0.019238	0.050731	0.828103	1207	3	-1.5801	0.93872	0.93859	0.999999	19315	0	-1.5801
Twf2	4	0.019259	0.050777	0.828103	1208	2	-1.34	0.92516	0.92493	0.999999	19006	0	-1.34
Loxhd1	4	0.019275	0.050811	0.828103	1209	2	-0.8772	0.95996	0.95983	0.999999	19752	0	-0.8772
Krt27	4	0.019366	0.051027	0.828103	1210	1	0.82997	0.074148	0.1682	0.999999	3314	3	0.82997
Gimap4	4	0.019389	0.051079	0.828103	1211	3	-1.1005	0.32122	0.46646	0.999999	9286	1	-1.1005
Ubash3b	4	0.019409	0.051123	0.828103	1212	3	-1.6186	0.99401	0.99401	0.999999	20458	0	-1.6186
Rnf150	4	0.019417	0.051144	0.828103	1213	3	-1.0317	0.89552	0.89519	0.999999	18371	0	-1.0317
Kcnmb4	4	0.019445	0.051198	0.828103	1214	3	-1.0606	0.99115	0.99113	0.999999	20407	0	-1.0606
Lrtm1	4	0.019518	0.051362	0.828103	1215	3	-1.2392	0.94995	0.94984	0.999999	19535	0	-1.2392
Tmem120a	4	0.019557	0.051446	0.828103	1216	3	-0.97591	0.83395	0.83343	0.999999	17052	1	-0.97591
Wdr61	4	0.019568	0.05147	0.828103	1217	1	-0.094451	0.79873	0.80107	0.999999	16340	1	-0.094451
Npm3	4	0.019605	0.05154	0.828103	1218	3	-1.1841	0.97799	0.97799	0.999999	20145	0	-1.1841
Gpbar1	4	0.019615	0.051564	0.828103	1219	3	-1.079	0.99445	0.99444	0.999999	20464	0	-1.079
Lyrm2	4	0.019619	0.051572	0.828103	1220	2	-0.57844	0.14856	0.29256	0.999999	5766	1	-0.57844
Trim2	4	0.019669	0.051676	0.828103	1221	3	-1.0305	0.94253	0.94237	0.999999	19389	0	-1.0305
Kat5	3	0.019692	0.049889	0.828103	1222	1	7.0269	3.7708e-06	1.3192e-05	0.015127	17	2	7.0269
Ncdn	4	0.019694	0.05173	0.828103	1223	3	-1.5663	0.97956	0.97958	0.999999	20183	0	-1.5663
Steap3	4	0.019702	0.05175	0.828103	1224	3	-0.94357	0.59339	0.6677	0.999999	13535	1	-0.94357
Puf60	2	0.019705	0.036572	0.776928	1225	1	-2.9923	0.73926	0.73875	0.999999	15346	0	-2.9923
Snrpf	2	0.019705	0.036572	0.776928	1226	1	-0.7397	0.038247	0.069202	0.956633	1976	1	-0.7397
Kcnj16	4	0.019722	0.051795	0.828103	1227	3	-1.2062	0.85852	0.85809	0.999999	17578	0	-1.2062
Tk1	4	0.019745	0.051843	0.828103	1228	2	-0.34961	0.40027	0.54676	0.999999	10927	2	-0.34961
Nostrin	4	0.019745	0.051843	0.828103	1229	1	-0.023897	0.93627	0.93609	0.999999	19264	0	-0.023897
Xrcc2	4	0.019791	0.051946	0.828103	1230	3	-1.1433	0.89961	0.89925	0.999999	18462	0	-1.1433
Olfr10	4	0.019831	0.052039	0.828103	1231	3	-1.1412	0.80084	0.80287	0.999999	16382	1	-1.1412
Olfr536	4	0.019847	0.052081	0.828103	1232	3	-1.2471	0.96079	0.96066	0.999999	19772	0	-1.2471
Vmn1r238	4	0.01989	0.052187	0.828103	1233	2	-0.54265	0.72845	0.74705	0.999999	15199	1	-0.54265
Ddx39b	4	0.01989	0.052187	0.828103	1234	2	-0.2275	0.057107	0.13589	0.999999	2675	1	-0.2275
Cycs	4	0.01989	0.052187	0.828103	1235	2	0.849	0.022041	0.065934	0.956633	1349	2	0.849
Brd7	4	0.01989	0.052187	0.828103	1236	2	-0.1631	0.79969	0.80188	0.999999	16358	1	-0.1631
Nudt4	4	0.01989	0.052187	0.828103	1237	3	-0.46231	0.97088	0.97078	0.999999	19963	0	-0.46231
Dhdds	4	0.01989	0.052187	0.828103	1238	2	0.48857	0.0035074	0.012455	0.680981	354	2	0.48857
Pi4ka	4	0.01989	0.052187	0.828103	1239	3	-0.7384	0.16619	0.31038	0.999999	6118	1	-0.7384
Tefm	4	0.01989	0.052187	0.828103	1240	2	0.20798	0.77323	0.78011	0.999999	15879	1	0.20798
Med11	4	0.01989	0.052187	0.828103	1241	3	-0.64485	0.91647	0.9162	0.999999	18797	0	-0.64485
Srsf7	4	0.01989	0.052187	0.828103	1242	2	-0.15605	0.24151	0.38637	0.999999	7645	1	-0.15605
U2af2	4	0.01989	0.052187	0.828103	1243	3	-0.65944	0.003354	0.011934	0.669326	345	1	-0.65944
Gosr2	4	0.01989	0.052187	0.828103	1244	3	-0.7383	0.68481	0.71868	0.999999	14585	1	-0.7383
Wdr33	4	0.01989	0.052187	0.828103	1245	2	0.35427	0.4358	0.58274	0.999999	11659	2	0.35427
Plrg1	4	0.01989	0.052187	0.828103	1246	2	-0.57809	0.66077	0.70428	0.999999	14290	1	-0.57809
Gm10147	4	0.01989	0.052187	0.828103	1247	2	-0.042385	0.065346	0.15159	0.999999	2982	1	-0.042385
Slu7	4	0.01989	0.052187	0.828103	1248	2	-0.55393	0.40091	0.54742	0.999999	10947	1	-0.55393
Lin9	4	0.01989	0.052187	0.828103	1249	2	-0.54566	0.89527	0.89497	0.999999	18365	0	-0.54566
Ndufa10	4	0.019897	0.0522	0.828103	1250	1	0.66576	0.062239	0.14568	0.999999	2867	2	0.66576
Mrpl36	4	0.019897	0.0522	0.828103	1251	1	0.78172	0.0073881	0.02535	0.833126	590	2	0.78172
Gpr173	4	0.019932	0.052283	0.828118	1252	3	-1.1967	0.88012	0.87972	0.999999	18029	0	-1.1967
Nsg1	4	0.019948	0.052318	0.828118	1253	3	-0.9006	0.60214	0.67222	0.999999	13627	1	-0.9006
Rpl36	1	0.019964	0.019936	0.688747	1254	1	-5.2712	0.98004	0.98007	0.999999	20193	0	-5.2712
Plscr5	4	0.020023	0.052465	0.829488	1255	2	-0.66716	0.093509	0.20376	0.999999	4046	1	-0.66716
C330027C09Rik	4	0.020034	0.052489	0.829488	1256	3	-1.2454	0.17505	0.31939	0.999999	6283	1	-1.2454
Selenbp1	4	0.02007	0.052575	0.830225	1257	3	-1.0069	0.52508	0.63488	0.999999	12813	1	-1.0069
Prss28	4	0.0202	0.052876	0.833691	1258	2	-0.96141	0.59633	0.66918	0.999999	13558	1	-0.96141
Traip	4	0.020238	0.052956	0.834021	1259	3	-1.8268	0.8051	0.80657	0.999999	16456	1	-1.8268
Rpl13	1	0.020252	0.020227	0.688747	1260	1	-5.2463	0.97975	0.97978	0.999999	20187	0	-5.2463
C1ql4	4	0.020275	0.05305	0.834296	1261	2	-0.44484	0.81386	0.81443	0.999999	16619	1	-0.44484
Tdrd9	4	0.020316	0.053127	0.834296	1262	3	-1.3558	0.88621	0.88589	0.999999	18158	0	-1.3558
Wfdc21	4	0.020326	0.053149	0.834296	1263	2	-0.079608	0.44374	0.59078	0.999999	11825	1	-0.079608
Stk11ip	4	0.020361	0.053237	0.834296	1264	3	-0.92771	0.78808	0.79203	0.999999	16142	1	-0.92771
Ercc6l2	4	0.020456	0.053455	0.834625	1265	2	-0.77835	0.070073	0.16061	0.999999	3171	2	-0.77835
Trmt6	4	0.020477	0.053506	0.834625	1266	1	1.2315	0.041508	0.10556	0.991273	2097	1	1.2315
Rab40c	4	0.020477	0.053506	0.834625	1267	1	-0.065797	0.87368	0.87328	0.999999	17900	0	-0.065797
Kif1a	4	0.020477	0.053506	0.834625	1268	2	-0.46516	0.80535	0.8068	0.999999	16460	1	-0.46516
Htr3b	4	0.020477	0.053506	0.834625	1269	2	-0.7892	0.067415	0.15551	0.999999	3067	1	-0.7892
Rsf1	4	0.020498	0.053553	0.834625	1270	2	-0.40318	0.041147	0.10483	0.991273	2080	2	-0.40318
Tex13	4	0.020527	0.053621	0.834625	1271	2	-1.1378	0.88952	0.88918	0.999999	18235	0	-1.1378
Cyp2b23	4	0.020559	0.053684	0.834625	1272	3	-1.4119	0.80824	0.80933	0.999999	16515	1	-1.4119
Snx30	4	0.020596	0.05377	0.834625	1273	3	-1.1154	0.90012	0.89971	0.999999	18471	0	-1.1154
Kcnc2	4	0.020622	0.053825	0.834625	1274	3	-1.8212	0.73429	0.75112	0.999999	15285	1	-1.8212
Hnrnpf	4	0.020629	0.053841	0.834625	1275	1	1.001	0.11745	0.24597	0.999999	4881	3	1.001
Prpf4b	4	0.020647	0.053876	0.834625	1276	2	-0.091806	0.020275	0.062256	0.956633	1290	2	-0.091806
Prop1	4	0.020679	0.053938	0.834625	1277	2	-1.2906	0.93556	0.93534	0.999999	19254	0	-1.2906
Slc7a8	4	0.020683	0.053948	0.834625	1278	3	-0.99258	0.87176	0.87138	0.999999	17866	0	-0.99258
Aurkc	4	0.02073	0.054045	0.834625	1279	1	0.63462	0.38209	0.52826	0.999999	10553	1	0.63462
Zdhhc16	4	0.020738	0.054061	0.834625	1280	2	-1.4924	0.89797	0.89764	0.999999	18430	0	-1.4924
Neurog1	4	0.020749	0.054081	0.834625	1281	3	-1.0832	0.93119	0.93094	0.999999	19154	0	-1.0832
Tcea3	4	0.020755	0.054087	0.834625	1282	2	-1.312	0.96872	0.96859	0.999999	19917	0	-1.312
Olfr1218	4	0.020763	0.054108	0.834625	1283	3	-1.1557	0.80024	0.80236	0.999999	16372	1	-1.1557
Olfr55	4	0.020805	0.054194	0.834716	1284	3	-1.0161	0.83428	0.83376	0.999999	17062	1	-1.0161
Pdxdc1	4	0.020805	0.054194	0.834716	1285	2	-0.18561	0.41558	0.56218	0.999999	11241	2	-0.18561
Zfp385b	4	0.020837	0.054277	0.834987	1286	3	-1.4042	0.97034	0.97024	0.999999	19948	0	-1.4042
Cmah	4	0.020845	0.054293	0.834987	1287	3	-1.0639	0.78164	0.78674	0.999999	16024	1	-1.0639
Mterf3	4	0.020881	0.054374	0.834987	1288	1	1.2396	0.12759	0.26346	0.999999	5197	3	1.2396
Olfr316	4	0.020932	0.054476	0.835465	1289	2	-0.70172	0.4656	0.60928	0.999999	12214	1	-0.70172
Rxfp2	4	0.020946	0.054509	0.835465	1290	2	-0.74778	0.44999	0.59715	0.999999	11951	1	-0.74778
Osbp	4	0.020954	0.054526	0.835465	1291	2	-1.1468	0.65135	0.69885	0.999999	14198	1	-1.1468
Slc25a15	4	0.020982	0.054584	0.835727	1292	2	-0.41403	0.62892	0.68655	0.999999	13924	1	-0.41403
Skint4	4	0.021012	0.054659	0.835806	1293	3	-1.1741	0.81502	0.81549	0.999999	16634	1	-1.1741
Mrpl54	4	0.021033	0.054711	0.835806	1294	2	-0.69265	0.25213	0.39709	0.999999	7879	1	-0.69265
Rps3a1	2	0.021063	0.03905	0.792908	1295	1	0.016947	0.008914	0.016957	0.754449	695	1	0.016947
Foxred1	4	0.021083	0.054828	0.836974	1296	2	-0.601	0.88602	0.88568	0.999999	18154	0	-0.601
Fnbp1l	4	0.021133	0.054952	0.837084	1297	1	-0.16579	0.92519	0.92498	0.999999	19008	0	-0.16579
Cds1	4	0.021147	0.054986	0.837084	1298	2	-1.1612	0.97991	0.97994	0.999999	20191	0	-1.1612
Scfd2	4	0.021155	0.055003	0.837084	1299	2	-1.5439	0.9862	0.98618	0.999999	20315	0	-1.5439
B3gnt3	4	0.021184	0.055065	0.837084	1300	2	-0.62755	0.57854	0.66015	0.999999	13357	1	-0.62755
Hormad2	4	0.021185	0.055068	0.837084	1301	3	-0.68249	0.30466	0.44985	0.999999	8968	1	-0.68249
Fcrla	4	0.021193	0.05509	0.837084	1302	3	-0.81038	0.99209	0.9921	0.999999	20422	0	-0.81038
Gm13139	3	0.021201	0.052322	0.828118	1303	2	-2.2965	0.80879	0.80869	0.999999	16524	0	-2.2965
1700112E06Rik	4	0.021239	0.055187	0.837084	1304	2	-0.78944	0.35634	0.50203	0.999999	10011	2	-0.78944
Vmn1r225	4	0.02126	0.055233	0.837084	1305	2	-0.3425	0.22335	0.36821	0.999999	7254	2	-0.3425
Crb2	4	0.021264	0.055244	0.837084	1306	3	-1.0686	0.95843	0.95835	0.999999	19708	0	-1.0686
Slc6a14	4	0.021273	0.055259	0.837084	1307	2	-1.0937	0.21991	0.36476	0.999999	7181	1	-1.0937
Olfr776	4	0.021315	0.055346	0.837458	1308	2	-0.8183	0.75722	0.76781	0.999999	15628	1	-0.8183
Ifnl2	4	0.021361	0.055447	0.837685	1309	2	0.68195	0.020357	0.062418	0.956633	1292	2	0.68195
Slc12a8	4	0.021361	0.055447	0.837685	1310	2	-0.9702	0.95944	0.95932	0.999999	19732	0	-0.9702
Npas1	4	0.021388	0.055498	0.837685	1311	3	-1.3231	0.73355	0.75063	0.999999	15276	1	-1.3231
Zfp956	4	0.021407	0.055543	0.837685	1312	2	-1.4614	0.49773	0.62282	0.999999	12548	1	-1.4614
Jrkl	4	0.021417	0.055565	0.837685	1313	3	-1.0005	0.98496	0.98495	0.999999	20288	0	-1.0005
Olfr1140	4	0.021436	0.055605	0.837685	1314	1	-0.10604	0.85748	0.85704	0.999999	17562	0	-0.10604
Mmd2	4	0.021466	0.055678	0.838172	1315	2	-0.20096	0.23648	0.38135	0.999999	7533	2	-0.20096
Srsf10	4	0.021512	0.055786	0.838573	1316	2	-0.42075	0.096268	0.20871	0.999999	4155	1	-0.42075
Rnf149	4	0.021512	0.055786	0.838573	1317	2	-0.86853	0.085576	0.18931	0.999999	3753	2	-0.86853
Dhx38	3	0.021512	0.052815	0.833367	1318	1	-0.32476	0.43724	0.51205	0.999999	11693	1	-0.32476
Snx9	4	0.021553	0.055874	0.839151	1319	3	-1.0621	0.5755	0.65864	0.999999	13324	1	-1.0621
Scamp2	4	0.021592	0.055977	0.839151	1320	3	-0.7892	0.71876	0.7404	0.999999	15063	1	-0.7892
Trim13	4	0.021613	0.056025	0.839151	1321	1	-0.066885	0.87143	0.87104	0.999999	17857	0	-0.066885
Fancd2os	4	0.021613	0.056025	0.839151	1322	1	0.24386	0.35743	0.50316	0.999999	10032	2	0.24386
Slc22a30	4	0.021688	0.056182	0.839151	1323	2	-0.23422	0.35215	0.49785	0.999999	9923	1	-0.23422
Sppl2c	4	0.021703	0.056212	0.839151	1324	3	-1.1044	0.83781	0.83724	0.999999	17136	0	-1.1044
Nfyc	4	0.021784	0.056391	0.839151	1325	3	-1.1407	0.9708	0.9707	0.999999	19960	0	-1.1407
Gm8898	4	0.021793	0.056415	0.839151	1326	3	-0.64135	0.8025	0.80427	0.999999	16406	1	-0.64135
Hist1h2ae	4	0.021797	0.056418	0.839151	1327	3	-0.90942	0.94098	0.94086	0.999999	19356	0	-0.90942
Olfr790	4	0.021801	0.056429	0.839151	1328	3	-1.1084	0.7157	0.73832	0.999999	15016	1	-1.1084
Olfr920	4	0.021805	0.056439	0.839151	1329	3	-1.3509	0.37876	0.52492	0.999999	10474	1	-1.3509
Rpl29	4	0.021814	0.056458	0.839151	1330	2	-0.63013	0.01699	0.05506	0.938876	1157	1	-0.63013
Bloc1s3	4	0.021822	0.056475	0.839151	1331	2	-0.70702	0.3411	0.48662	0.999999	9702	2	-0.70702
Camk4	4	0.021848	0.056535	0.839151	1332	3	-1.036	0.97516	0.97508	0.999999	20065	0	-1.036
Gm13287	2	0.021855	0.040452	0.802775	1333	2	-3.8251	0.97815	0.97807	0.999999	20148	0	-3.8251
Lcn3	4	0.021857	0.056554	0.839151	1334	3	-1.0827	0.52022	0.63266	0.999999	12764	1	-1.0827
Fam65a	4	0.021916	0.05668	0.839151	1335	3	-1.1193	0.518	0.63167	0.999999	12739	1	-1.1193
Gm4922	4	0.021934	0.056721	0.839151	1336	3	-1.4185	0.95473	0.95455	0.999999	19633	0	-1.4185
Gm7978	4	0.021941	0.056737	0.839151	1337	1	-0.22547	0.93974	0.93965	0.999999	19329	0	-0.22547
Foxf1	4	0.021956	0.05677	0.839151	1338	3	-0.98054	0.93215	0.93187	0.999999	19173	0	-0.98054
Ctnnbip1	4	0.021969	0.056798	0.839151	1339	3	-1.1981	0.98635	0.98633	0.999999	20317	0	-1.1981
Larp6	4	0.022064	0.057015	0.841121	1340	3	-0.89717	0.081831	0.18249	0.999999	3605	1	-0.89717
Zfp169	4	0.022092	0.05708	0.841482	1341	1	0.5597	0.17475	0.31909	0.999999	6281	2	0.5597
Nmbr	4	0.022116	0.057127	0.841581	1342	3	-0.91358	0.99424	0.99424	0.999999	20462	0	-0.91358
Higd2a	4	0.022163	0.057245	0.841678	1343	2	-0.37563	0.1126	0.23766	0.999999	4729	2	-0.37563
Rps3	1	0.022175	0.022097	0.696162	1344	1	-5.0303	0.97783	0.97785	0.999999	20140	0	-5.0303
Gm17019	1	0.022175	0.022097	0.696162	1345	1	-5.0303	0.97783	0.97785	0.999999	20138	0	-5.0303
Mad2l1	1	0.022175	0.022097	0.696162	1346	1	-4.5858	0.97783	0.97785	0.999999	20139	0	-4.5858
Ift172	4	0.022181	0.057289	0.841678	1347	3	-1.0379	0.30719	0.45245	0.999999	9025	1	-1.0379
Gm266	4	0.022193	0.057318	0.841678	1348	1	-0.30228	0.68049	0.71602	0.999999	14523	1	-0.30228
Hyal2	4	0.022243	0.057433	0.841678	1349	1	-0.18447	0.94909	0.94897	0.999999	19516	0	-0.18447
Zcchc24	4	0.022289	0.057524	0.841678	1350	3	-1.2159	0.96053	0.96041	0.999999	19762	0	-1.2159
Carm1	4	0.022318	0.057591	0.841678	1351	2	-1.1221	0.79278	0.79595	0.999999	16236	1	-1.1221
Mtch1	4	0.02232	0.057593	0.841678	1352	3	-1.1388	0.94397	0.94381	0.999999	19429	0	-1.1388
Phldb3	4	0.022324	0.057606	0.841678	1353	3	-0.56985	0.83319	0.83266	0.999999	17033	1	-0.56985
Prodh2	4	0.022328	0.057614	0.841678	1354	3	-0.99304	0.83998	0.8394	0.999999	17174	0	-0.99304
Suox	4	0.022344	0.05765	0.841678	1355	1	0.488	0.42329	0.57005	0.999999	11402	1	0.488
Rhox3h	4	0.022344	0.05765	0.841678	1356	2	-0.42077	0.84283	0.84226	0.999999	17232	0	-0.42077
Dnajc5g	4	0.022352	0.057668	0.841678	1357	2	-0.90206	0.42437	0.57111	0.999999	11425	1	-0.90206
Utp15	2	0.022356	0.041385	0.807594	1358	1	-3.2247	0.89622	0.896	0.999999	18386	0	-3.2247
Gm4201	2	0.022356	0.041385	0.807594	1359	1	-2.4017	0.45528	0.4653	0.999999	12066	1	-2.4017
Cilp2	4	0.022378	0.057716	0.841678	1360	2	-0.89556	0.10125	0.21764	0.999999	4330	1	-0.89556
Dscaml1	4	0.022411	0.057787	0.841678	1361	3	-0.95403	0.62906	0.68662	0.999999	13927	1	-0.95403
Dchs1	4	0.02242	0.057802	0.841678	1362	3	-0.98417	0.74499	0.75877	0.999999	15437	1	-0.98417
Arl4c	4	0.022445	0.057854	0.841678	1363	2	-0.51965	0.98067	0.98068	0.999999	20205	0	-0.51965
H2-M3	4	0.022468	0.05792	0.841678	1364	3	-1.2307	0.88924	0.88891	0.999999	18226	0	-1.2307
Sncb	4	0.022495	0.057979	0.841678	1365	3	-0.80978	0.50886	0.62764	0.999999	12657	1	-0.80978
Rpa1	1	0.022514	0.022439	0.698528	1366	1	-5.0008	0.97749	0.97752	0.999999	20132	0	-5.0008
Ccdc84	3	0.022516	0.054345	0.834987	1367	1	-0.47771	0.85932	0.85943	0.999999	17596	0	-0.47771
Ctps	4	0.022524	0.058039	0.841678	1368	2	-1.0858	0.74152	0.75625	0.999999	15379	1	-1.0858
Smim14	4	0.022559	0.058116	0.841678	1369	3	-1.6754	0.97495	0.97486	0.999999	20059	0	-1.6754
Ncl	4	0.022571	0.058141	0.841678	1370	1	0.6631	0.79843	0.80082	0.999999	16334	1	0.6631
Sap18	4	0.022571	0.058141	0.841678	1371	2	-0.11041	0.37401	0.52004	0.999999	10372	2	-0.11041
Prickle3	4	0.022576	0.058154	0.841678	1372	3	-1.1219	0.97032	0.9702	0.999999	19947	0	-1.1219
Calm2	4	0.022646	0.058315	0.842009	1373	1	0.079815	0.29925	0.44441	0.999999	8866	1	0.079815
Antxrl	4	0.022687	0.058401	0.842009	1374	3	-0.8348	0.93242	0.93214	0.999999	19178	0	-0.8348
Susd5	4	0.022691	0.05841	0.842009	1375	3	-0.92466	0.56968	0.65578	0.999999	13270	1	-0.92466
Umodl1	4	0.022697	0.05842	0.842009	1376	1	0.34674	0.19667	0.3413	0.999999	6730	1	0.34674
Mllt3	4	0.022697	0.058421	0.842009	1377	3	-1.4175	0.92439	0.92418	0.999999	18985	0	-1.4175
Zfp382	4	0.022714	0.058471	0.842133	1378	2	-1.0847	0.73366	0.7507	0.999999	15277	1	-1.0847
Ndufaf1	3	0.022743	0.054706	0.835806	1379	2	-1.4948	0.1024	0.18818	0.999999	4383	1	-1.4948
Dhrs3	4	0.022747	0.058544	0.842477	1380	2	-0.45236	0.2208	0.36562	0.999999	7199	1	-0.45236
Hacd2	4	0.022766	0.058587	0.842477	1381	3	-1.5397	0.92985	0.92961	0.999999	19120	0	-1.5397
Gm5148	1	0.022822	0.022753	0.701607	1382	1	-4.9708	0.97718	0.9772	0.999999	20121	0	-4.9708
Prdm16	4	0.022844	0.058766	0.842477	1383	2	-0.84643	0.58306	0.66242	0.999999	13410	1	-0.84643
Cpt1a	4	0.022898	0.058881	0.842477	1384	1	-0.081927	0.85886	0.85842	0.999999	17586	0	-0.081927
Tcp1	2	0.022901	0.042351	0.808235	1385	1	-2.8611	0.79726	0.79672	0.999999	16317	0	-2.8611
Phf20	4	0.022903	0.058891	0.842477	1386	3	-1.0591	0.94616	0.94604	0.999999	19465	0	-1.0591
Cndp2	4	0.02293	0.05895	0.842477	1387	3	-1.0904	0.93795	0.93782	0.999999	19301	0	-1.0904
Olfr247	4	0.022949	0.058987	0.842477	1388	2	-0.46146	0.7224	0.74287	0.999999	15105	1	-0.46146
Scn8a	4	0.023001	0.059107	0.842477	1389	3	-1.8207	0.97642	0.97636	0.999999	20097	0	-1.8207
Gm6760	4	0.023005	0.059116	0.842477	1390	3	-1.1931	0.90039	0.89999	0.999999	18476	0	-1.1931
Cd5l	4	0.023009	0.059123	0.842477	1391	3	-0.82783	0.92799	0.92773	0.999999	19069	0	-0.82783
Tlr9	4	0.023018	0.059146	0.842477	1392	2	-0.88316	0.076376	0.17242	0.999999	3399	2	-0.88316
Irf2bpl	4	0.023027	0.059165	0.842477	1393	2	-1.1838	0.83033	0.82985	0.999999	16961	1	-1.1838
4931406C07Rik	4	0.023049	0.059211	0.842477	1394	1	-0.51522	0.95209	0.95194	0.999999	19574	0	-0.51522
Fam19a3	4	0.023058	0.059231	0.842477	1395	3	-0.77027	0.82882	0.82838	0.999999	16931	1	-0.77027
Fxr1	4	0.0231	0.059318	0.842477	1396	1	0.6687	0.23142	0.37634	0.999999	7419	2	0.6687
Hsf2	4	0.023129	0.059388	0.842477	1397	3	-1.1412	0.97271	0.97262	0.999999	20007	0	-1.1412
Hmx1	4	0.023156	0.059464	0.842477	1398	3	-1.3057	0.96089	0.96076	0.999999	19774	0	-1.3057
Slc25a40	4	0.023161	0.059473	0.842477	1399	3	-1.0676	0.56533	0.65369	0.999999	13221	1	-1.0676
Olfr555	4	0.023201	0.059573	0.842477	1400	1	0.24825	0.18473	0.32921	0.999999	6479	2	0.24825
Limch1	4	0.023219	0.059616	0.842477	1401	3	-0.98061	0.96733	0.96719	0.999999	19895	0	-0.98061
Actn2	4	0.023219	0.059617	0.842477	1402	3	-1.4971	0.82838	0.82796	0.999999	16923	1	-1.4971
Sp2	4	0.023245	0.059674	0.842477	1403	2	-0.93959	0.95861	0.95853	0.999999	19711	0	-0.93959
Crx	4	0.023251	0.059684	0.842477	1404	1	0.60345	0.079761	0.17869	0.999999	3532	2	0.60345
Ect2l	4	0.023262	0.059706	0.842477	1405	2	-0.80481	0.89245	0.89212	0.999999	18303	0	-0.80481
Vmn1r214	4	0.023285	0.059757	0.842477	1406	3	-0.97483	0.15024	0.29427	0.999999	5798	1	-0.97483
Epas1	4	0.023303	0.059808	0.842477	1407	3	-1.3087	0.63886	0.69194	0.999999	14047	1	-1.3087
Rpl15	1	0.023328	0.023253	0.703689	1408	1	-4.9087	0.97667	0.97671	0.999999	20101	0	-4.9087
Pik3r1	4	0.02335	0.059919	0.842477	1409	2	-1.2648	0.97218	0.9721	0.999999	19995	0	-1.2648
Zc2hc1c	4	0.023352	0.059922	0.842477	1410	2	-0.32397	0.96437	0.96427	0.999999	19840	0	-0.32397
Ccdc144b	4	0.023352	0.059922	0.842477	1411	1	0.21934	0.44474	0.5918	0.999999	11847	2	0.21934
Rpl36al	4	0.023352	0.059922	0.842477	1412	2	-0.28313	0.071496	0.16328	0.999999	3212	1	-0.28313
Tnfaip6	4	0.023353	0.059924	0.842477	1413	3	-1.0982	0.48582	0.61779	0.999999	12426	1	-1.0982
Mcpt4	4	0.023368	0.059965	0.842477	1414	2	-1.1869	0.57139	0.65662	0.999999	13286	1	-1.1869
Pde9a	4	0.023384	0.060005	0.842477	1415	3	-0.94971	0.67691	0.71385	0.999999	14479	1	-0.94971
Olfr1386	4	0.023406	0.060048	0.84251	1416	3	-1.096	0.25171	0.39665	0.999999	7864	1	-1.096
Plekhg1	4	0.023452	0.060142	0.843249	1417	3	-0.9567	0.20672	0.35144	0.999999	6933	1	-0.9567
Gpbp1	4	0.023503	0.060252	0.844229	1418	2	-0.731	0.46512	0.60906	0.999999	12209	1	-0.731
Pdia4	4	0.023553	0.060377	0.844991	1419	2	-0.39041	0.70219	0.72947	0.999999	14828	1	-0.39041
Abhd17a	4	0.023603	0.060491	0.845854	1420	1	-0.30243	0.90755	0.90725	0.999999	18626	0	-0.30243
Lyz1	4	0.023654	0.060608	0.846792	1421	2	-0.23212	0.91778	0.91756	0.999999	18825	0	-0.23212
Ralgps2	4	0.023676	0.060661	0.846792	1422	3	-1.5784	0.60427	0.67335	0.999999	13649	1	-1.5784
Kdm4c	4	0.023694	0.0607	0.846792	1423	3	-1.0964	0.99128	0.99127	0.999999	20409	0	-1.0964
Mst1	4	0.023704	0.060723	0.846792	1424	1	0.94257	0.083794	0.1861	0.999999	3683	3	0.94257
Haus1	4	0.02378	0.060882	0.847941	1425	1	3.8379	0.0019452	0.0070272	0.553102	247	3	3.8379
Adgrv1	4	0.023781	0.060887	0.847941	1426	2	-0.22535	0.072036	0.16428	0.999999	3236	2	-0.22535
Cubn	4	0.02383	0.060976	0.848611	1427	3	-1.0908	0.65077	0.69853	0.999999	14191	1	-1.0908
Olfr116	4	0.023871	0.061068	0.849035	1428	3	-0.804	0.93541	0.9352	0.999999	19250	0	-0.804
Adarb1	4	0.02388	0.061089	0.849035	1429	1	1.4065	0.044729	0.11191	0.991273	2230	3	1.4065
Coq2	4	0.023956	0.06127	0.850435	1430	2	0.6544	0.087636	0.19299	0.999999	3833	2	0.6544
Sf3a1	2	0.024003	0.044318	0.81716	1431	1	-1.3455	0.24364	0.29755	0.999999	7687	1	-1.3455
Mybpc3	4	0.024006	0.06138	0.850435	1432	2	-0.35547	0.34565	0.49127	0.999999	9791	1	-0.35547
Ephb3	4	0.024012	0.061394	0.850435	1433	2	-0.93016	0.79916	0.80144	0.999999	16350	1	-0.93016
Mat2b	4	0.02402	0.061413	0.850435	1434	2	-0.61417	0.69949	0.72774	0.999999	14790	1	-0.61417
Lrrc19	4	0.024067	0.061524	0.850435	1435	3	-1.183	0.96946	0.96934	0.999999	19933	0	-1.183
Glrx5	4	0.024071	0.06153	0.850435	1436	3	-1.1842	0.98069	0.9807	0.999999	20207	0	-1.1842
Sin3a	4	0.024074	0.061537	0.850435	1437	2	-1.2691	0.62706	0.68556	0.999999	13897	1	-1.2691
Nfatc4	4	0.024085	0.061561	0.850435	1438	3	-0.78823	0.89692	0.89657	0.999999	18403	0	-0.78823
Rps5	3	0.024106	0.056823	0.839151	1439	1	0.15004	0.86634	0.86643	0.999999	17761	0	0.15004
Rbmxl1	4	0.024108	0.061611	0.850555	1440	3	-1.4681	0.30801	0.45327	0.999999	9039	1	-1.4681
Rfwd3	4	0.024132	0.061675	0.850629	1441	2	-0.61315	0.56283	0.65251	0.999999	13194	1	-0.61315
Rrn3	1	0.024142	0.024029	0.705914	1442	1	-4.8104	0.97586	0.9759	0.999999	20081	0	-4.8104
Rpgr	4	0.024145	0.061703	0.850629	1443	2	-1.3559	0.97677	0.97672	0.999999	20106	0	-1.3559
Vmn1r203	4	0.024216	0.061873	0.851905	1444	2	-0.73462	0.93426	0.93405	0.999999	19222	0	-0.73462
Apoa2	4	0.024258	0.061966	0.852617	1445	1	0.62379	0.055489	0.13278	0.999999	2630	2	0.62379
Agbl3	4	0.024359	0.062183	0.854455	1446	2	0.3416	0.13367	0.27389	0.999999	5404	2	0.3416
Yipf1	4	0.024409	0.062289	0.855342	1447	1	0.51509	0.27407	0.41916	0.999999	8325	2	0.51509
Tjp3	4	0.024461	0.0624	0.855786	1448	3	-0.84012	0.057499	0.13661	0.999999	2692	1	-0.84012
Fam228a	4	0.024493	0.062461	0.855786	1449	2	-1.016	0.43601	0.58296	0.999999	11663	2	-1.016
Lrrc32	4	0.024512	0.062512	0.855786	1450	3	-0.99864	0.86154	0.8611	0.999999	17643	0	-0.99864
Olfr1130	4	0.024529	0.062556	0.855786	1451	2	-1.1917	0.72444	0.74426	0.999999	15138	1	-1.1917
Mrpl11	4	0.024535	0.06257	0.855786	1452	1	0.79962	0.29886	0.44401	0.999999	8859	1	0.79962
Tmco3	4	0.024535	0.06257	0.855786	1453	1	-0.027579	0.8675	0.86707	0.999999	17785	0	-0.027579
Iglon5	4	0.024627	0.062781	0.856796	1454	3	-0.9931	0.8922	0.89189	0.999999	18295	0	-0.9931
Wdr78	4	0.024636	0.062801	0.856796	1455	3	-1.0365	0.9439	0.94374	0.999999	19428	0	-1.0365
Efcab2	4	0.024641	0.06281	0.856796	1456	3	-1.0005	0.60013	0.67118	0.999999	13607	1	-1.0005
Olfr1354	4	0.024672	0.062877	0.857152	1457	3	-1.5238	0.9875	0.9875	0.999999	20342	0	-1.5238
Pole	2	0.024686	0.045504	0.81915	1458	1	0.37945	0.0037777	0.0072757	0.556161	374	1	0.37945
Ift43	4	0.024711	0.062965	0.857425	1459	1	0.88924	0.13385	0.27421	0.999999	5410	3	0.88924
Spata3	4	0.024717	0.062981	0.857425	1460	2	-0.79743	0.39173	0.53797	0.999999	10752	2	-0.79743
Fstl3	4	0.024761	0.063091	0.857802	1461	2	-0.85502	0.94267	0.94252	0.999999	19393	0	-0.85502
Otog	4	0.024808	0.063191	0.858275	1462	3	-0.98042	0.77698	0.78303	0.999999	15939	1	-0.98042
Phb	3	0.024825	0.057937	0.841678	1463	1	1.111	0.23754	0.36017	0.999999	7555	1	1.111
Aplp2	4	0.024852	0.063284	0.858275	1464	2	-0.41011	0.028498	0.079297	0.958978	1634	2	-0.41011
Tmem168	4	0.024855	0.063286	0.858275	1465	3	-1.3788	0.38191	0.5281	0.999999	10550	1	-1.3788
Serpina1a	4	0.024869	0.063323	0.858275	1466	3	-1.1678	0.93833	0.9382	0.999999	19309	0	-1.1678
Tmem254b	4	0.024873	0.063334	0.858275	1467	3	-0.89688	0.99429	0.99429	0.999999	20463	0	-0.89688
Ophn1	4	0.024943	0.063511	0.858761	1468	3	-0.89453	0.63536	0.68998	0.999999	14005	1	-0.89453
Acbd5	4	0.024961	0.063548	0.858761	1469	2	-1.117	0.8663	0.86587	0.999999	17760	0	-1.117
Ppp1r1b	4	0.025033	0.063704	0.858761	1470	2	-1.2999	0.88173	0.88133	0.999999	18066	0	-1.2999
Fnta	4	0.025038	0.063716	0.858761	1471	1	0.59974	0.80971	0.81064	0.999999	16538	1	0.59974
Mrgpra4	4	0.025038	0.063716	0.858761	1472	1	0.59143	0.14306	0.28701	0.999999	5651	2	0.59143
Syne3	4	0.025038	0.063716	0.858761	1473	2	-0.65307	0.92817	0.92792	0.999999	19073	0	-0.65307
Slc39a8	4	0.025069	0.063781	0.858761	1474	3	-1.0217	0.8646	0.86418	0.999999	17721	0	-1.0217
Olfr669	4	0.025139	0.063936	0.858761	1475	3	-0.95156	0.52526	0.63497	0.999999	12814	1	-0.95156
Adss	4	0.025182	0.064025	0.858761	1476	3	-1.1082	0.63979	0.69244	0.999999	14056	1	-1.1082
Gm364	4	0.025215	0.064084	0.858761	1477	3	-0.84861	0.77702	0.78305	0.999999	15940	1	-0.84861
Irak1	4	0.025224	0.064107	0.858761	1478	3	-0.92438	0.4591	0.60641	0.999999	12144	1	-0.92438
Wdr5	2	0.025281	0.046555	0.821947	1479	1	-1.8491	0.29799	0.33823	0.999999	8842	1	-1.8491
Hyou1	4	0.025285	0.064237	0.858761	1480	3	-1.2503	0.4491	0.59628	0.999999	11938	1	-1.2503
Qrich2	4	0.025314	0.064314	0.858761	1481	2	-0.87502	0.94354	0.94338	0.999999	19421	0	-0.87502
Hoxd9	4	0.025332	0.064361	0.858761	1482	2	-1.1442	0.71434	0.73739	0.999999	14991	1	-1.1442
Plag1	4	0.025341	0.064382	0.858761	1483	3	-1.5812	0.031386	0.085203	0.974238	1728	1	-1.5812
Slc6a8	4	0.025415	0.064532	0.858761	1484	1	0.16932	0.91803	0.91779	0.999999	18834	0	0.16932
Timmdc1	4	0.025431	0.064572	0.858761	1485	3	-0.98896	0.96466	0.96456	0.999999	19844	0	-0.98896
Rpia	4	0.025436	0.064581	0.858761	1486	3	-0.9427	0.71065	0.73498	0.999999	14935	1	-0.9427
Prtn3	4	0.02546	0.064631	0.858761	1487	2	-0.94077	0.29362	0.43877	0.999999	8742	1	-0.94077
Lonrf1	4	0.025487	0.064691	0.858761	1488	2	-1.3092	0.76374	0.77278	0.999999	15724	1	-1.3092
Bak1	4	0.025491	0.0647	0.858761	1489	1	0.19518	0.37166	0.51765	0.999999	10328	1	0.19518
Nifk	4	0.025496	0.064714	0.858761	1490	2	-0.90786	0.75299	0.76472	0.999999	15562	1	-0.90786
Dpp4	4	0.025523	0.064781	0.858761	1491	2	-1.2706	0.86755	0.8671	0.999999	17789	0	-1.2706
Med4	3	0.025562	0.059094	0.842477	1492	1	-0.15813	0.85815	0.85824	0.999999	17572	0	-0.15813
Rasl11a	4	0.025566	0.064864	0.858761	1493	1	-0.032003	0.63855	0.69175	0.999999	14043	1	-0.032003
C77080	4	0.025611	0.06496	0.858761	1494	3	-1.0955	0.9441	0.94394	0.999999	19433	0	-1.0955
Olfr56	4	0.025651	0.065078	0.858761	1495	2	-0.84213	0.25829	0.40329	0.999999	8011	1	-0.84213
Krtap1-5	4	0.025677	0.065131	0.858761	1496	3	-1.2662	0.83229	0.83177	0.999999	17006	1	-1.2662
Lzts1	4	0.025687	0.065154	0.858761	1497	3	-1.0229	0.97922	0.97923	0.999999	20175	0	-1.0229
Vmn1r216	4	0.025692	0.065164	0.858761	1498	3	-1.2007	0.9208	0.92056	0.999999	18900	0	-1.2007
Vmn1r223	4	0.025711	0.065208	0.858761	1499	3	-1.2406	0.34926	0.4949	0.999999	9869	1	-1.2406
Gja4	4	0.025725	0.06524	0.858761	1500	3	-0.85066	0.7444	0.75834	0.999999	15427	1	-0.85066
Taf12	2	0.025737	0.04736	0.824861	1501	1	-2.8917	0.63578	0.63538	0.999999	14008	0	-2.8917
Lypd4	4	0.025777	0.065349	0.858761	1502	3	-1.2309	0.99488	0.99488	0.999999	20473	0	-1.2309
Nsun6	4	0.025843	0.065495	0.858761	1503	1	-0.015968	0.14007	0.28403	0.999999	5592	1	-0.015968
Ist1	4	0.025849	0.065513	0.858761	1504	3	-1.1623	0.96149	0.96136	0.999999	19788	0	-1.1623
Nol6	2	0.025895	0.047639	0.825763	1505	2	-3.2535	0.9741	0.97406	0.999999	20041	0	-3.2535
Trim63	4	0.025968	0.065763	0.858761	1506	2	-0.50252	0.30368	0.44887	0.999999	8955	1	-0.50252
Rcbtb1	4	0.025973	0.065774	0.858761	1507	3	-0.91976	0.16538	0.30959	0.999999	6102	1	-0.91976
Kcnh2	4	0.025992	0.065816	0.858761	1508	3	-0.87584	0.29406	0.4392	0.999999	8752	1	-0.87584
Il6ra	4	0.025997	0.065823	0.858761	1509	3	-0.85302	0.80415	0.80573	0.999999	16443	1	-0.85302
Pcdhb7	4	0.026002	0.065829	0.858761	1510	3	-0.95054	0.92653	0.9263	0.999999	19038	0	-0.95054
Ext2	4	0.026061	0.06595	0.858761	1511	3	-1.4174	0.9845	0.98448	0.999999	20276	0	-1.4174
Gcfc2	4	0.026069	0.065961	0.858761	1512	2	0.066125	0.84533	0.84476	0.999999	17294	0	0.066125
Slc39a7	4	0.026069	0.065961	0.858761	1513	2	-0.063835	0.55234	0.64744	0.999999	13079	1	-0.063835
Mrps21	4	0.026069	0.065961	0.858761	1514	2	-0.055088	0.84884	0.84831	0.999999	17359	0	-0.055088
Cdk11b	4	0.026069	0.065961	0.858761	1515	3	-0.55287	0.050022	0.12217	0.993516	2452	1	-0.55287
Rptor	4	0.026069	0.065961	0.858761	1516	3	-0.42351	0.22742	0.37232	0.999999	7340	1	-0.42351
Mrpl47	4	0.026069	0.065961	0.858761	1517	2	0.58272	0.14583	0.28985	0.999999	5716	2	0.58272
Nat10	4	0.026069	0.065961	0.858761	1518	2	0.013044	0.11517	0.24206	0.999999	4825	1	0.013044
Prpf40a	4	0.026069	0.065961	0.858761	1519	2	-0.19777	0.52146	0.63324	0.999999	12776	1	-0.19777
Ik	4	0.026069	0.065961	0.858761	1520	3	-0.57773	0.95764	0.95758	0.999999	19691	0	-0.57773
Imp3	4	0.026069	0.065961	0.858761	1521	2	0.21548	0.53832	0.64088	0.999999	12937	1	0.21548
Anapc11	4	0.026069	0.065961	0.858761	1522	2	2.5851	0.00037673	0.0014049	0.305211	86	2	2.5851
Snf8	4	0.026069	0.065961	0.858761	1523	2	-0.29943	0.73018	0.74827	0.999999	15226	1	-0.29943
Clp1	4	0.026069	0.065961	0.858761	1524	2	-0.072573	0.17576	0.32014	0.999999	6300	1	-0.072573
Peo1	4	0.026069	0.065961	0.858761	1525	1	1.2525	0.043332	0.10917	0.991273	2175	2	1.2525
Sbpl	4	0.026083	0.065991	0.858761	1526	3	-1.5221	0.99036	0.99032	0.999999	20394	0	-1.5221
Slc22a19	4	0.026119	0.066065	0.858883	1527	1	0.21533	0.0426	0.10772	0.991273	2136	2	0.21533
Tars2	4	0.026129	0.066084	0.858883	1528	3	-1.3927	0.89291	0.89258	0.999999	18312	0	-1.3927
Nop58	2	0.026218	0.04819	0.826766	1529	1	-1.2139	0.16994	0.24461	0.999999	6194	1	-1.2139
Krt25	4	0.02622	0.066295	0.861084	1530	1	0.1942	0.35369	0.4994	0.999999	9953	2	0.1942
Ankmy2	4	0.02627	0.066403	0.861738	1531	1	0.32603	0.13487	0.27598	0.999999	5434	2	0.32603
Afg3l1	4	0.02628	0.066429	0.861738	1532	3	-1.208	0.82778	0.82738	0.999999	16906	1	-1.208
Fam84b	4	0.026309	0.066494	0.862036	1533	3	-1.1522	0.95933	0.95922	0.999999	19728	0	-1.1522
Atp5b	3	0.026431	0.060389	0.844991	1534	1	0.12337	0.83883	0.83887	0.999999	17149	0	0.12337
Rpl39	4	0.026471	0.066849	0.86321	1535	1	2.7923	0.018782	0.059105	0.947845	1237	3	2.7923
Hsd17b10	4	0.026471	0.066849	0.86321	1536	1	0.85305	0.015794	0.05145	0.924599	1092	2	0.85305
Slit3	4	0.026471	0.066849	0.86321	1537	2	-0.90545	0.97106	0.97096	0.999999	19969	0	-0.90545
Fndc8	4	0.026471	0.066849	0.86321	1538	1	0.67601	0.048492	0.11918	0.991273	2392	2	0.67601
Erp44	4	0.026471	0.066849	0.86321	1539	1	-0.45616	0.90411	0.90372	0.999999	18555	0	-0.45616
Olfr1200	4	0.026471	0.066849	0.86321	1540	2	-0.21847	0.47985	0.61525	0.999999	12360	1	-0.21847
Ccdc85b	4	0.026483	0.066877	0.86321	1541	3	-1.1112	0.96127	0.96114	0.999999	19784	0	-1.1112
Prkaca	4	0.026619	0.067165	0.864449	1542	3	-1.5432	0.91414	0.91386	0.999999	18744	0	-1.5432
Nr1h2	4	0.026628	0.067184	0.864449	1543	3	-1.027	0.77811	0.78393	0.999999	15961	1	-1.027
Jmjd4	4	0.026672	0.067286	0.864706	1544	1	-0.12939	0.78208	0.78709	0.999999	16036	1	-0.12939
Ghrh	4	0.026722	0.0674	0.865318	1545	2	-0.87765	0.77587	0.78217	0.999999	15922	1	-0.87765
Tph1	4	0.026731	0.067418	0.865318	1546	2	-1.2378	0.14533	0.28935	0.999999	5701	1	-1.2378
Tgtp1	4	0.026774	0.067509	0.865706	1547	3	-0.82044	0.44252	0.58955	0.999999	11794	1	-0.82044
C1qb	4	0.026784	0.067532	0.865706	1548	3	-1.3001	0.82198	0.82188	0.999999	16778	1	-1.3001
Olfr889	4	0.026815	0.067594	0.865965	1549	3	-1.6561	0.97424	0.97412	0.999999	20043	0	-1.6561
Mipol1	4	0.026861	0.067694	0.865965	1550	2	-0.90821	0.90027	0.89986	0.999999	18473	0	-0.90821
control149	1	0.026872	0.02679	0.728888	1551	1	-4.4235	0.97313	0.97319	0.999999	20017	0	-4.4235
Abca6	4	0.026873	0.06772	0.865965	1552	1	0.63638	0.12571	0.26027	0.999999	5143	3	0.63638
Mlst8	4	0.026873	0.06772	0.865965	1553	1	0.88939	0.15083	0.29487	0.999999	5819	2	0.88939
Kif9	4	0.026908	0.067803	0.866407	1554	2	-0.81632	0.86295	0.86254	0.999999	17683	0	-0.81632
H2-M10.5	4	0.026927	0.067838	0.866407	1555	2	-1.4995	0.95783	0.95777	0.999999	19695	0	-1.4995
Wdr18	2	0.026938	0.049499	0.828103	1556	1	-1.8372	0.15584	0.23486	0.999999	5927	1	-1.8372
Agr2	4	0.02698	0.067948	0.86689	1557	3	-1.2124	0.94302	0.94286	0.999999	19401	0	-1.2124
Atp6v0e2	4	0.027023	0.068037	0.86734	1558	2	-0.58558	0.71116	0.73528	0.999999	14945	1	-0.58558
Ubl5	2	0.027042	0.049669	0.828103	1559	2	-2.8376	0.97296	0.9729	0.999999	20010	0	-2.8376
Tnf	4	0.027068	0.06813	0.867359	1560	3	-1.2853	0.9898	0.98977	0.999999	20380	0	-1.2853
Ifi47	4	0.027087	0.068165	0.867359	1561	3	-1.1418	0.064151	0.1493	0.999999	2934	1	-1.1418
Lor	4	0.027174	0.068375	0.867904	1562	2	-0.15643	0.47941	0.61506	0.999999	12354	1	-0.15643
Olfr843	4	0.027174	0.068375	0.867904	1563	1	0.14768	0.44684	0.59395	0.999999	11886	1	0.14768
Doc2a	4	0.027191	0.068411	0.867904	1564	3	-1.193	0.29682	0.44195	0.999999	8819	1	-1.193
Fbxl14	4	0.027205	0.068444	0.867904	1565	3	-1.2476	0.97857	0.97857	0.999999	20160	0	-1.2476
Sirpb1b	4	0.027311	0.068669	0.867904	1566	3	-1.5524	0.99482	0.99482	0.999999	20472	0	-1.5524
Specc1	4	0.027319	0.068682	0.867904	1567	3	-1.1585	0.99117	0.99115	0.999999	20408	0	-1.1585
Mboat2	4	0.027325	0.068693	0.867904	1568	1	0.44205	0.11703	0.24523	0.999999	4870	2	0.44205
Thoc7	4	0.027343	0.06874	0.867904	1569	3	-1.0263	0.86466	0.86425	0.999999	17722	0	-1.0263
Rbbp9	4	0.027537	0.069171	0.867904	1570	2	-0.12988	0.057431	0.13649	0.999999	2689	2	-0.12988
Olfr224	4	0.027551	0.069202	0.867904	1571	1	0.33483	0.43239	0.57937	0.999999	11592	1	0.33483
4930504O13Rik	4	0.027551	0.069202	0.867904	1572	1	0.48738	0.22454	0.36935	0.999999	7286	2	0.48738
Sco2	4	0.027551	0.069202	0.867904	1573	1	0.52989	0.73105	0.74886	0.999999	15237	1	0.52989
Foxi3	4	0.027551	0.069202	0.867904	1574	1	0.14828	0.46165	0.60767	0.999999	12175	1	0.14828
Trim59	4	0.027556	0.069211	0.867904	1575	3	-0.93776	0.79883	0.80116	0.999999	16343	1	-0.93776
Zfp36l3	4	0.027565	0.069228	0.867904	1576	3	-0.84722	0.85997	0.85953	0.999999	17614	0	-0.84722
Clstn2	4	0.027606	0.069328	0.867904	1577	3	-1.0003	0.038226	0.099058	0.991273	1974	1	-1.0003
Olfr727	4	0.027613	0.069344	0.867904	1578	2	-1.0582	0.97983	0.97986	0.999999	20188	0	-1.0582
Olfr1133	4	0.027641	0.069406	0.867904	1579	2	-1.3853	0.96063	0.9605	0.999999	19768	0	-1.3853
Ap1m1	4	0.027679	0.069484	0.867904	1580	2	-0.65749	0.35071	0.49641	0.999999	9899	2	-0.65749
Crmp1	4	0.027717	0.06957	0.867904	1581	2	-1.4346	0.10068	0.21659	0.999999	4308	1	-1.4346
Slc4a9	4	0.027726	0.069586	0.867904	1582	1	0.19391	0.83975	0.83916	0.999999	17168	0	0.19391
Ncam1	4	0.02774	0.069612	0.867904	1583	3	-0.76536	0.97328	0.97318	0.999999	20025	0	-0.76536
Olfr457	4	0.027765	0.069664	0.867904	1584	3	-0.94547	0.43249	0.57947	0.999999	11595	1	-0.94547
Edn1	4	0.027777	0.06969	0.867904	1585	1	-0.065317	0.22856	0.37344	0.999999	7366	1	-0.065317
Car13	4	0.027821	0.069784	0.867904	1586	2	-0.52072	0.71174	0.73565	0.999999	14955	1	-0.52072
Gmeb1	4	0.02786	0.069876	0.867904	1587	3	-1.2861	0.81934	0.81941	0.999999	16729	1	-1.2861
Bms1	2	0.027874	0.051124	0.828103	1588	2	-3.3969	0.9614	0.96142	0.999999	19786	0	-3.3969
Tec	4	0.027877	0.069918	0.867904	1589	3	-1.1641	0.63718	0.69099	0.999999	14026	1	-1.1641
Kif14	4	0.027877	0.069918	0.867904	1590	1	0.18726	0.92217	0.92196	0.999999	18933	0	0.18726
Usp9y	4	0.027905	0.069969	0.867904	1591	3	-1.2892	0.98648	0.98645	0.999999	20320	0	-1.2892
Olfr318	4	0.027944	0.070045	0.867904	1592	2	-1.0953	0.84775	0.84722	0.999999	17342	0	-1.0953
Usp33	4	0.02795	0.070059	0.867904	1593	3	-0.9292	0.80748	0.80867	0.999999	16502	1	-0.9292
2810417H13Rik	4	0.027977	0.07012	0.867904	1594	1	0.12808	0.34485	0.49046	0.999999	9778	2	0.12808
Gm4133	3	0.028017	0.062801	0.856796	1595	2	-0.84572	0.6853	0.68888	0.999999	14596	1	-0.84572
Cant1	4	0.028028	0.070235	0.867904	1596	2	-0.09027	0.40994	0.55648	0.999999	11125	1	-0.09027
Gfpt1	2	0.028029	0.051407	0.828103	1597	2	-0.98042	0.97197	0.97189	0.999999	19989	0	-0.98042
Nfya	4	0.028055	0.07028	0.867904	1598	3	-1.294	0.66334	0.70577	0.999999	14320	1	-1.294
Obsl1	4	0.02808	0.070341	0.867904	1599	3	-1.3939	0.84635	0.8458	0.999999	17316	0	-1.3939
4930503E14Rik	4	0.028095	0.070373	0.867904	1600	3	-1.0977	0.65279	0.69966	0.999999	14211	1	-1.0977
Clec4g	4	0.028106	0.07039	0.867904	1601	2	-0.67602	0.8218	0.82171	0.999999	16775	1	-0.67602
Ier5l	4	0.02811	0.070402	0.867904	1602	3	-1.0138	0.40294	0.54946	0.999999	10987	1	-1.0138
Defb42	4	0.028128	0.070435	0.867904	1603	3	-0.98532	0.95722	0.95714	0.999999	19680	0	-0.98532
Dcbld1	4	0.028161	0.070501	0.867904	1604	3	-1.0635	0.8826	0.8822	0.999999	18085	0	-1.0635
Ttc33	4	0.028192	0.070565	0.867904	1605	2	-1.1211	0.76858	0.7765	0.999999	15809	1	-1.1211
Fam102b	4	0.028211	0.0706	0.867904	1606	2	-1.0326	0.24986	0.3948	0.999999	7823	1	-1.0326
Spag9	4	0.028272	0.07073	0.867904	1607	3	-1.5012	0.7013	0.72888	0.999999	14819	1	-1.5012
Eif2d	4	0.028277	0.070738	0.867904	1608	3	-0.65554	0.39087	0.53711	0.999999	10735	1	-0.65554
Bora	4	0.028304	0.070793	0.867904	1609	1	-0.38314	0.83231	0.83179	0.999999	17007	1	-0.38314
Slc2a9	4	0.028304	0.070793	0.867904	1610	2	-0.53094	0.773	0.77995	0.999999	15876	1	-0.53094
Asb12	4	0.028304	0.070793	0.867904	1611	1	-0.1243	0.084089	0.18663	0.999999	3697	1	-0.1243
Ewsr1	4	0.028304	0.070793	0.867904	1612	2	-0.47378	0.4045	0.55099	0.999999	11023	2	-0.47378
Twf1	4	0.028307	0.0708	0.867904	1613	3	-1.1047	0.99351	0.9935	0.999999	20449	0	-1.1047
E130012A19Rik	4	0.028335	0.070874	0.867904	1614	2	-0.50713	0.098464	0.21261	0.999999	4234	2	-0.50713
Cst3	4	0.028362	0.070945	0.867904	1615	3	-0.9981	0.94204	0.94189	0.999999	19379	0	-0.9981
Ric3	4	0.028367	0.070955	0.867904	1616	3	-0.789	0.52005	0.63258	0.999999	12760	1	-0.789
Rpl26	1	0.028372	0.028286	0.730969	1617	1	-4.2341	0.97163	0.97169	0.999999	19983	0	-4.2341
Impdh2	3	0.028431	0.06342	0.858761	1618	2	-0.99694	0.44543	0.51691	0.999999	11861	1	-0.99694
Wbscr27	4	0.02845	0.071145	0.867904	1619	2	-0.69696	0.14163	0.28556	0.999999	5620	2	-0.69696
Tgs1	4	0.028459	0.071165	0.867904	1620	2	-0.92437	0.39055	0.53679	0.999999	10728	1	-0.92437
Cep104	4	0.028479	0.071199	0.867904	1621	1	0.48719	0.34128	0.48682	0.999999	9705	2	0.48719
Plcl2	4	0.028498	0.071235	0.867904	1622	2	-0.88612	0.69843	0.72709	0.999999	14775	1	-0.88612
Prkar2b	4	0.028536	0.07133	0.867904	1623	2	-0.76899	0.40927	0.55583	0.999999	11110	2	-0.76899
Nars	1	0.028571	0.028471	0.733594	1624	1	-4.7846	0.97143	0.97149	0.999999	19978	0	-4.7846
Vmn1r120	4	0.028574	0.071414	0.867904	1625	2	-0.64658	0.38725	0.53342	0.999999	10659	2	-0.64658
Gtf3c1	4	0.02858	0.071425	0.867904	1626	2	-0.054967	0.092805	0.20251	0.999999	4020	2	-0.054967
Cpn1	4	0.02858	0.071425	0.867904	1627	2	-0.97544	0.58066	0.66122	0.999999	13384	1	-0.97544
Krt80	4	0.028632	0.071546	0.867904	1628	2	-0.51512	0.17561	0.31998	0.999999	6296	2	-0.51512
Cyp2c40	4	0.028664	0.071631	0.867904	1629	3	-0.96318	0.97666	0.97659	0.999999	20100	0	-0.96318
Tor3a	4	0.02868	0.071664	0.867904	1630	1	0.38904	0.28688	0.43204	0.999999	8601	2	0.38904
Gpr182	4	0.028687	0.071679	0.867904	1631	3	-1.055	0.95258	0.95241	0.999999	19584	0	-1.055
Fbxo17	4	0.02869	0.07169	0.867904	1632	2	-0.68647	0.77543	0.78184	0.999999	15913	1	-0.68647
Gm14374	4	0.028718	0.071746	0.867904	1633	2	-0.7905	0.56382	0.65298	0.999999	13202	1	-0.7905
Heca	4	0.02873	0.071765	0.867904	1634	1	0.74411	0.20739	0.35211	0.999999	6949	2	0.74411
Zfp282	4	0.028799	0.071932	0.867904	1635	3	-1.0294	0.91131	0.91103	0.999999	18694	0	-1.0294
4930467E23Rik	4	0.028824	0.071982	0.867904	1636	2	-0.49498	0.066539	0.15384	0.999999	3027	2	-0.49498
1700015E13Rik	4	0.02883	0.071996	0.867904	1637	1	-0.20145	0.79953	0.80173	0.999999	16356	1	-0.20145
Leng9	4	0.028844	0.072021	0.867904	1638	2	-0.95746	0.29457	0.43969	0.999999	8765	2	-0.95746
Ndufb3	4	0.028881	0.072091	0.867904	1639	1	0.57288	0.79802	0.80046	0.999999	16329	1	0.57288
Mfsd7a	4	0.028891	0.072111	0.867904	1640	3	-0.81724	0.32095	0.46621	0.999999	9280	1	-0.81724
Eif3l	4	0.028931	0.072203	0.867904	1641	1	0.65741	0.036058	0.094678	0.991273	1891	2	0.65741
Vmn1r131	1	0.028968	0.028865	0.735919	1642	1	-4.7459	0.97103	0.97111	0.999999	19967	0	-4.7459
Tekt1	4	0.028978	0.072299	0.867904	1643	3	-0.92924	0.21132	0.35607	0.999999	7021	1	-0.92924
Mgarp	4	0.029007	0.07237	0.867904	1644	2	-1.0636	0.80815	0.80925	0.999999	16513	1	-1.0636
Avpr2	4	0.029013	0.072386	0.867904	1645	3	-0.78237	0.57256	0.65718	0.999999	13300	1	-0.78237
Tnfrsf8	4	0.029031	0.072412	0.867904	1646	1	0.65555	0.25175	0.3967	0.999999	7865	2	0.65555
Ldlrad1	4	0.029039	0.072426	0.867904	1647	3	-0.94966	0.98334	0.98334	0.999999	20259	0	-0.94966
Tssc4	4	0.029056	0.072467	0.867904	1648	2	-1.2354	0.66411	0.70623	0.999999	14328	1	-1.2354
Rab25	4	0.02907	0.0725	0.867904	1649	3	-0.78897	0.63512	0.68985	0.999999	14002	1	-0.78897
Calm1	4	0.029081	0.072526	0.867904	1650	2	-0.18527	0.36191	0.50773	0.999999	10120	1	-0.18527
Nphp3	4	0.029085	0.072531	0.867904	1651	3	-1.2371	0.77801	0.78383	0.999999	15958	1	-1.2371
Cdx1	4	0.029104	0.072571	0.867904	1652	2	-0.74187	0.8156	0.81603	0.999999	16648	1	-0.74187
Gm10670	4	0.029114	0.072593	0.867904	1653	2	-1.2254	0.5843	0.66303	0.999999	13425	1	-1.2254
2410127L17Rik	4	0.029147	0.072665	0.867904	1654	3	-1.0368	0.89327	0.89294	0.999999	18323	0	-1.0368
control636	1	0.029154	0.029073	0.737104	1655	1	-2.5658	0.97085	0.97094	0.999999	19961	0	-2.5658
Suz12	4	0.029257	0.072909	0.868313	1656	2	-0.87515	0.33879	0.48427	0.999999	9647	1	-0.87515
Slc28a3	4	0.029257	0.072909	0.868313	1657	2	-0.8876	0.42189	0.56864	0.999999	11371	2	-0.8876
Ube4b	4	0.029257	0.072909	0.868313	1658	2	-0.46966	0.66323	0.7057	0.999999	14319	1	-0.46966
Tiprl	4	0.02927	0.072931	0.868313	1659	3	-0.98409	0.98473	0.9847	0.999999	20284	0	-0.98409
Vmn2r31	4	0.029327	0.073064	0.868313	1660	2	-0.15576	0.076336	0.17235	0.999999	3397	2	-0.15576
Tns3	4	0.029342	0.073093	0.868313	1661	3	-1.2804	0.62549	0.68474	0.999999	13874	1	-1.2804
Gm5800	4	0.029366	0.073133	0.868313	1662	2	-0.91617	0.48591	0.61783	0.999999	12427	1	-0.91617
Nrbp2	4	0.029405	0.073213	0.868313	1663	2	-1.0761	0.38963	0.53586	0.999999	10710	1	-1.0761
Tuba1c	2	0.029415	0.053885	0.834625	1664	1	-2.1274	0.50949	0.51332	0.999999	12663	1	-2.1274
Ccnyl1	4	0.029441	0.073292	0.868313	1665	3	-1.0357	0.094889	0.2062	0.999999	4099	1	-1.0357
Ttc17	4	0.029444	0.0733	0.868313	1666	2	-1.1242	0.093413	0.20359	0.999999	4043	1	-1.1242
Hs6st2	4	0.029457	0.073331	0.868313	1667	1	0.12871	0.61357	0.67826	0.999999	13743	1	0.12871
1810055G02Rik	4	0.029457	0.073331	0.868313	1668	3	-1.0318	0.70398	0.73063	0.999999	14847	1	-1.0318
Flrt2	4	0.029518	0.073453	0.869202	1669	3	-0.94029	0.9721	0.97201	0.999999	19992	0	-0.94029
Serpinb9g	4	0.029532	0.07349	0.869202	1670	1	0.46526	0.42094	0.56766	0.999999	11353	2	0.46526
Entpd2	4	0.02956	0.073551	0.86943	1671	3	-1.4049	0.59017	0.66601	0.999999	13492	1	-1.4049
Sepw1	4	0.029632	0.073697	0.869858	1672	3	-1.1033	0.82204	0.82193	0.999999	16780	1	-1.1033
Herc2	4	0.029633	0.073699	0.869858	1673	1	0.3613	0.45259	0.59976	0.999999	12010	2	0.3613
Emc10	4	0.029638	0.073714	0.869858	1674	2	-0.69926	0.3952	0.54155	0.999999	10837	1	-0.69926
Epb4.1l5	4	0.029677	0.073799	0.869896	1675	2	-0.76298	0.85283	0.85231	0.999999	17455	0	-0.76298
Acsl4	4	0.029697	0.073839	0.869896	1676	2	-1.2713	0.91346	0.91319	0.999999	18731	0	-1.2713
control434	1	0.029718	0.029641	0.743338	1677	1	-4.0737	0.97028	0.9704	0.999999	19946	0	-4.0737
Skil	4	0.029726	0.073903	0.869896	1678	2	-0.80003	0.15303	0.29709	0.999999	5861	2	-0.80003
Vwa3a	4	0.029733	0.073913	0.869896	1679	2	-0.77607	0.6178	0.68054	0.999999	13781	1	-0.77607
Ang2	4	0.029739	0.073928	0.869896	1680	3	-1.0683	0.67402	0.71211	0.999999	14447	1	-1.0683
Mettl21e	4	0.029833	0.074131	0.870654	1681	2	-0.64935	0.37595	0.52202	0.999999	10416	1	-0.64935
Speg	3	0.029902	0.065688	0.858761	1682	1	0.61853	0.62864	0.64213	0.999999	13919	1	0.61853
Cntnap4	4	0.029908	0.074291	0.870654	1683	1	-0.2582	0.75795	0.76835	0.999999	15637	1	-0.2582
Mgst2	4	0.029922	0.074318	0.870654	1684	2	-0.66407	0.54375	0.64337	0.999999	12990	1	-0.66407
Olfr904	4	0.029951	0.074372	0.870654	1685	2	-1.017	0.025315	0.07282	0.958642	1485	1	-1.017
Olfr957	4	0.029955	0.074386	0.870654	1686	3	-1.468	0.80792	0.80905	0.999999	16511	1	-1.468
Dhx8	3	0.02996	0.065773	0.858761	1687	2	-1.9368	0.049142	0.11704	0.991273	2419	1	-1.9368
Tmprss12	4	0.029961	0.074399	0.870654	1688	3	-1.4875	0.68084	0.71624	0.999999	14529	1	-1.4875
Hint3	4	0.029984	0.074453	0.870654	1689	1	0.71806	0.20873	0.35345	0.999999	6978	2	0.71806
Dzip1l	4	0.029986	0.074455	0.870654	1690	3	-0.7494	0.12208	0.254	0.999999	5024	1	-0.7494
Tomm20l	4	0.029992	0.074462	0.870654	1691	3	-0.89833	0.30067	0.44588	0.999999	8894	1	-0.89833
Prrc2c	4	0.030044	0.074573	0.870654	1692	3	-1.1059	0.9656	0.96547	0.999999	19867	0	-1.1059
Oas1f	4	0.030084	0.074646	0.870654	1693	3	-0.86081	0.94982	0.9497	0.999999	19533	0	-0.86081
Slfn1	4	0.030098	0.074678	0.870654	1694	2	-1.1888	0.31791	0.46319	0.999999	9225	1	-1.1888
Afp	4	0.030117	0.074727	0.870654	1695	3	-0.77579	0.48411	0.61708	0.999999	12405	1	-0.77579
Plek	4	0.030123	0.074737	0.870654	1696	3	-0.75401	0.98709	0.98708	0.999999	20332	0	-0.75401
Hoxc5	4	0.030128	0.074746	0.870654	1697	3	-1.1641	0.84676	0.84623	0.999999	17325	0	-1.1641
Lca5	4	0.030137	0.074768	0.870654	1698	2	-1.4138	0.85166	0.85112	0.999999	17431	0	-1.4138
Irx2	4	0.030154	0.074803	0.870654	1699	3	-0.83202	0.3229	0.46819	0.999999	9332	1	-0.83202
Pten	4	0.030167	0.074836	0.870654	1700	2	-0.57279	0.03964	0.10189	0.991273	2027	2	-0.57279
Sde2	4	0.030216	0.074953	0.871056	1701	2	-0.98814	0.8555	0.85501	0.999999	17511	0	-0.98814
Ppp6r1	4	0.030264	0.075055	0.871101	1702	3	-1.0115	0.76401	0.77299	0.999999	15727	1	-1.0115
Olfr736	4	0.03027	0.075063	0.871101	1703	3	-1.0274	0.98804	0.98803	0.999999	20351	0	-1.0274
Vmn2r77	4	0.030284	0.075085	0.871101	1704	1	0.041369	0.42856	0.57546	0.999999	11514	1	0.041369
Srrm4	4	0.030359	0.075254	0.872564	1705	1	0.014158	0.80739	0.80859	0.999999	16500	1	0.014158
Gm6592	4	0.030391	0.075326	0.872593	1706	3	-0.79988	0.9249	0.92468	0.999999	18996	0	-0.79988
Megf9	4	0.030412	0.075365	0.872593	1707	3	-1.0796	0.6132	0.67804	0.999999	13739	1	-1.0796
Chchd3	4	0.030438	0.075415	0.872593	1708	3	-0.99911	0.74241	0.7569	0.999999	15397	1	-0.99911
Dhx37	4	0.030485	0.07551	0.872593	1709	1	0.29631	0.32874	0.47412	0.999999	9447	1	0.29631
Podnl1	4	0.030531	0.07563	0.873134	1710	2	-0.66251	0.79921	0.80147	0.999999	16352	1	-0.66251
Anxa10	4	0.030541	0.075641	0.873134	1711	2	-0.70637	0.39833	0.54475	0.999999	10894	1	-0.70637
Trim44	4	0.030585	0.075728	0.873441	1712	1	1.5475	0.0019525	0.0070555	0.553102	250	3	1.5475
Gpr143	4	0.03061	0.075796	0.873441	1713	3	-1.3068	0.52599	0.63528	0.999999	12821	1	-1.3068
Egfl8	4	0.03062	0.075814	0.873441	1714	2	-0.67104	0.057548	0.1367	0.999999	2693	2	-0.67104
Gemin6	2	0.030652	0.056029	0.839151	1715	1	-1.761	0.5109	0.51459	0.999999	12673	1	-1.761
Dsg1b	4	0.030655	0.075897	0.873441	1716	3	-0.87724	0.99273	0.99273	0.999999	20433	0	-0.87724
Akap9	4	0.03067	0.075923	0.873441	1717	2	-1.1267	0.95099	0.95086	0.999999	19553	0	-1.1267
Btnl2	4	0.030685	0.075966	0.873441	1718	2	0.11115	0.16716	0.31136	0.999999	6134	2	0.11115
Mcm7	4	0.030729	0.07606	0.873441	1719	3	-0.57436	0.50861	0.62754	0.999999	12656	1	-0.57436
Dpp9	4	0.030735	0.07607	0.873441	1720	1	0.41907	0.18311	0.32757	0.999999	6443	2	0.41907
Evpl	4	0.030749	0.0761	0.873441	1721	2	-0.92792	0.55981	0.65102	0.999999	13159	1	-0.92792
Sema4a	4	0.030777	0.076157	0.873441	1722	3	-0.86979	0.84665	0.84612	0.999999	17320	0	-0.86979
2310057M21Rik	4	0.030785	0.076176	0.873441	1723	2	-0.6173	0.92373	0.92356	0.999999	18967	0	-0.6173
Dhx15	3	0.030787	0.067035	0.864399	1724	2	-1.0801	0.0031307	0.0087082	0.59121	326	1	-1.0801
Nfs1	2	0.030798	0.056293	0.839151	1725	2	-2.2012	0.9692	0.96916	0.999999	19928	0	-2.2012
Dgcr14	3	0.030826	0.067085	0.864399	1726	2	-1.9522	0.001326	0.0037584	0.448377	199	1	-1.9522
Nlrp4f	4	0.030828	0.076272	0.87379	1727	2	-0.95011	0.56511	0.65359	0.999999	13216	1	-0.95011
Dtx4	4	0.030835	0.076291	0.87379	1728	2	-1.1831	0.27949	0.42462	0.999999	8449	1	-1.1831
Spata31	4	0.03091	0.076464	0.874583	1729	2	-0.53738	0.67897	0.7151	0.999999	14504	1	-0.53738
Vmp1	3	0.030919	0.067224	0.864449	1730	2	-0.83142	0.0066568	0.018174	0.762386	546	1	-0.83142
Zfp579	4	0.030953	0.076567	0.874583	1731	3	-1.1249	0.99208	0.99209	0.999999	20421	0	-1.1249
Gmcl1	4	0.030974	0.076608	0.874583	1732	3	-1.0688	0.5382	0.64083	0.999999	12935	1	-1.0688
Trappc8	2	0.030993	0.056619	0.839151	1733	1	-3.0302	0.86235	0.86231	0.999999	17666	0	-3.0302
Olfr955	4	0.030997	0.076659	0.874583	1734	2	-0.26689	0.030157	0.082649	0.968943	1682	2	-0.26689
control879	1	0.031012	0.030886	0.75002	1735	1	-3.7504	0.96899	0.96912	0.999999	19922	0	-3.7504
Gpr12	4	0.031027	0.076736	0.874583	1736	2	-0.91364	0.86393	0.86351	0.999999	17710	0	-0.91364
Cnp	4	0.031036	0.07675	0.874583	1737	2	-0.38394	0.68591	0.71936	0.999999	14606	1	-0.38394
Rdh12	4	0.031047	0.076777	0.874583	1738	2	-0.23297	0.066734	0.15421	0.999999	3036	2	-0.23297
Magea3	4	0.031049	0.076784	0.874583	1739	3	-0.77104	0.9393	0.9392	0.999999	19322	0	-0.77104
Rims2	4	0.031067	0.076826	0.874583	1740	2	-0.70857	0.93024	0.93	0.999999	19126	0	-0.70857
control776	1	0.031077	0.030945	0.75002	1741	1	-2.9551	0.96892	0.96906	0.999999	19920	0	-2.9551
Srp54a	4	0.031111	0.076928	0.87508	1742	2	-0.04445	0.91453	0.91425	0.999999	18750	0	-0.04445
Psmb7	2	0.031119	0.056841	0.839151	1743	1	-2.4577	0.65041	0.65	0.999999	14183	0	-2.4577
Mlxipl	4	0.031134	0.076977	0.87508	1744	3	-1.0425	0.96238	0.96227	0.999999	19810	0	-1.0425
Gk5	4	0.031177	0.077082	0.87508	1745	2	-0.70357	0.607	0.67476	0.999999	13677	1	-0.70357
A230050P20Rik	4	0.031186	0.077101	0.87508	1746	1	0.66777	0.055137	0.13213	0.999999	2619	3	0.66777
Clvs2	4	0.031204	0.07714	0.87508	1747	3	-0.83206	0.32855	0.47395	0.999999	9439	1	-0.83206
AU022252	4	0.031236	0.077204	0.87508	1748	2	-1.0599	0.96054	0.96041	0.999999	19763	0	-1.0599
Zfp248	4	0.031286	0.077308	0.87508	1749	2	-0.56537	0.6106	0.67663	0.999999	13711	1	-0.56537
Hmox2	4	0.031296	0.077324	0.87508	1750	2	-1.0554	0.84208	0.84146	0.999999	17210	0	-1.0554
Mfap4	4	0.031306	0.077348	0.87508	1751	2	-0.5784	0.32391	0.46925	0.999999	9351	2	-0.5784
Smyd1	4	0.031381	0.077514	0.87508	1752	3	-0.98687	0.42471	0.57148	0.999999	11432	1	-0.98687
Otop2	4	0.031386	0.077533	0.87508	1753	2	-0.36016	0.61665	0.67991	0.999999	13771	1	-0.36016
Smg1	3	0.031404	0.06796	0.86689	1754	2	-1.8893	0.014294	0.037618	0.868446	1011	1	-1.8893
Slmo1	4	0.031429	0.077626	0.87508	1755	3	-0.70862	0.91085	0.91057	0.999999	18686	0	-0.70862
Olfr1427	4	0.031435	0.077637	0.87508	1756	3	-0.85437	0.69945	0.72772	0.999999	14789	1	-0.85437
Glmn	4	0.031451	0.077668	0.87508	1757	3	-0.99939	0.47928	0.61501	0.999999	12353	1	-0.99939
Gadd45b	4	0.031466	0.077708	0.87508	1758	2	-1.3654	0.44348	0.59051	0.999999	11821	1	-1.3654
1810037I17Rik	4	0.031489	0.07776	0.87508	1759	3	-1.1872	0.43404	0.58097	0.999999	11622	1	-1.1872
Nup205	3	0.031521	0.068138	0.867359	1760	1	1.2808	0.20705	0.32252	0.999999	6940	2	1.2808
Akr1c12	4	0.031536	0.077865	0.875396	1761	1	0.38404	0.72539	0.74493	0.999999	15155	1	0.38404
Ptpn12	4	0.031618	0.078029	0.875396	1762	3	-0.71238	0.74287	0.75724	0.999999	15407	1	-0.71238
Gm973	4	0.031686	0.07819	0.875396	1763	1	0.55841	0.16659	0.31078	0.999999	6128	2	0.55841
1500009L16Rik	4	0.031697	0.078211	0.875396	1764	2	-1.0326	0.95986	0.95973	0.999999	19747	0	-1.0326
Olfr320	4	0.03171	0.078238	0.875396	1765	3	-0.9344	0.99106	0.99104	0.999999	20405	0	-0.9344
Olfr201	4	0.031736	0.078301	0.875396	1766	2	-0.43679	0.81184	0.81257	0.999999	16578	1	-0.43679
Itgax	4	0.031737	0.078304	0.875396	1767	2	-0.69519	0.35258	0.49827	0.999999	9930	2	-0.69519
Serpinb11	4	0.031748	0.078323	0.875396	1768	3	-0.94476	0.66735	0.70818	0.999999	14360	1	-0.94476
Ugt1a1	4	0.031764	0.078363	0.875396	1769	3	-0.88738	0.38323	0.52939	0.999999	10575	1	-0.88738
Aqp1	4	0.031767	0.078368	0.875396	1770	2	-1.4137	0.86366	0.86326	0.999999	17701	0	-1.4137
Exoc1	4	0.031797	0.078431	0.875396	1771	2	-1.3516	0.96571	0.96559	0.999999	19869	0	-1.3516
Siglece	4	0.031918	0.078682	0.875396	1772	2	-0.22877	0.044782	0.11202	0.991273	2232	2	-0.22877
4930444G20Rik	4	0.032012	0.078873	0.875396	1773	2	-0.58583	0.83775	0.83719	0.999999	17135	0	-0.58583
Mrps31	4	0.032012	0.078873	0.875396	1774	1	-0.064227	0.73256	0.74995	0.999999	15259	1	-0.064227
Mroh2a	4	0.032012	0.078873	0.875396	1775	1	0.6809	0.085768	0.18965	0.999999	3761	2	0.6809
Zfp85	4	0.032012	0.078873	0.875396	1776	1	-0.33947	0.92893	0.92868	0.999999	19096	0	-0.33947
Acin1	4	0.032019	0.078888	0.875396	1777	3	-0.88216	0.60549	0.67398	0.999999	13664	1	-0.88216
Olfr770	4	0.032058	0.078968	0.875396	1778	3	-1.1427	0.63198	0.68819	0.999999	13960	1	-1.1427
B4galt5	4	0.032068	0.078994	0.875396	1779	3	-1.4368	0.78898	0.79276	0.999999	16158	1	-1.4368
Mrap	4	0.032069	0.078996	0.875396	1780	2	-0.91759	0.64541	0.69554	0.999999	14117	1	-0.91759
Pappa	4	0.03214	0.079145	0.875396	1781	3	-1.0991	0.061465	0.14417	0.999999	2834	1	-1.0991
Stk16	4	0.032201	0.079289	0.875396	1782	2	-1.1635	0.94489	0.9447	0.999999	19442	0	-1.1635
Vat1	4	0.032254	0.079407	0.875396	1783	3	-1.1372	0.8987	0.89833	0.999999	18443	0	-1.1372
Kcng1	4	0.032272	0.079448	0.875396	1784	2	-1.2877	0.66504	0.70678	0.999999	14338	1	-1.2877
Zfp119b	4	0.032312	0.079543	0.875396	1785	2	-0.54777	0.49746	0.6227	0.999999	12543	1	-0.54777
Birc2	4	0.032343	0.079612	0.875396	1786	3	-1.2122	0.17105	0.3153	0.999999	6216	1	-1.2122
Mmp19	4	0.032374	0.079672	0.875396	1787	3	-0.81972	0.9892	0.98921	0.999999	20371	0	-0.81972
Oraov1	3	0.032387	0.06947	0.867904	1788	1	0.070704	0.024768	0.063104	0.956633	1464	1	0.070704
Pdap1	4	0.032403	0.079731	0.875396	1789	2	0.32195	0.067854	0.15633	0.999999	3086	2	0.32195
Gm4981	4	0.032437	0.079796	0.875396	1790	1	0.37811	0.13203	0.27113	0.999999	5342	2	0.37811
Rbm38	4	0.032464	0.079861	0.875396	1791	3	-1.5332	0.84816	0.84765	0.999999	17350	0	-1.5332
Gabbr1	4	0.032474	0.079885	0.875396	1792	2	-1.0749	0.98307	0.98306	0.999999	20253	0	-1.0749
Adra2a	4	0.032487	0.079911	0.875396	1793	2	-0.67362	0.6187	0.68102	0.999999	13793	1	-0.67362
Col4a1	4	0.032501	0.07994	0.875396	1794	3	-1.3512	0.99412	0.99412	0.999999	20461	0	-1.3512
Asgr2	4	0.032505	0.079947	0.875396	1795	2	-1.0143	0.82501	0.82476	0.999999	16846	1	-1.0143
Olfr874	4	0.032512	0.079957	0.875396	1796	3	-1.0064	0.57448	0.65812	0.999999	13314	1	-1.0064
Pafah1b3	4	0.032517	0.079964	0.875396	1797	3	-0.85144	0.91368	0.91341	0.999999	18733	0	-0.85144
Lrat	4	0.032556	0.08006	0.875396	1798	3	-0.99179	0.89405	0.89373	0.999999	18336	0	-0.99179
Myh10	4	0.032556	0.08006	0.875396	1799	3	-1.3512	0.98009	0.98012	0.999999	20194	0	-1.3512
Irs4	4	0.032566	0.080079	0.875396	1800	2	-0.79697	0.1669	0.31111	0.999999	6133	1	-0.79697
Ptpn6	4	0.032633	0.080222	0.876177	1801	3	-0.84256	0.99298	0.99297	0.999999	20439	0	-0.84256
Dtd1	4	0.032637	0.080235	0.876177	1802	1	1.2547	0.045171	0.11275	0.991273	2247	3	1.2547
Cdh9	4	0.032688	0.080332	0.876692	1803	3	-0.69733	0.94266	0.94251	0.999999	19392	0	-0.69733
Tmem74	4	0.032712	0.080382	0.876692	1804	1	0.13675	0.29615	0.44127	0.999999	8801	2	0.13675
Sdpr	4	0.032739	0.080435	0.876692	1805	2	-0.90151	0.92297	0.92279	0.999999	18952	0	-0.90151
Pif1	3	0.032744	0.07001	0.867904	1806	1	0.83862	0.16732	0.27224	0.999999	6140	2	0.83862
Serpinb1a	4	0.032749	0.080459	0.876692	1807	2	-0.76779	0.39998	0.54644	0.999999	10923	2	-0.76779
Klk1b9	4	0.032765	0.080495	0.876692	1808	3	-1.0179	0.37667	0.52275	0.999999	10430	1	-1.0179
Cnot11	4	0.032812	0.080607	0.876984	1809	1	1.3024	0.10718	0.22812	0.999999	4527	3	1.3024
Wrap53	4	0.032812	0.080607	0.876984	1810	1	0.41527	0.41429	0.56088	0.999999	11217	2	0.41527
1110017D15Rik	4	0.032861	0.080705	0.877519	1811	2	-0.24224	0.14386	0.28786	0.999999	5668	2	-0.24224
Dbil5	4	0.032882	0.080755	0.877519	1812	2	-0.2636	0.14366	0.28766	0.999999	5664	2	-0.2636
Cdk7	3	0.032932	0.070293	0.867904	1813	1	0.76081	0.028281	0.071358	0.958642	1622	1	0.76081
Cdc45	2	0.032935	0.06	0.842477	1814	1	-2.1725	0.55554	0.55631	0.999999	13113	1	-2.1725
Mrpl19	4	0.032962	0.080941	0.877519	1815	2	-0.1038	0.71925	0.74074	0.999999	15070	1	-0.1038
Pomp	4	0.032962	0.080941	0.877519	1816	1	-0.25851	0.5204	0.63274	0.999999	12767	1	-0.25851
Gm5662	4	0.032962	0.080941	0.877519	1817	2	-0.47639	0.41404	0.56063	0.999999	11213	1	-0.47639
Slc35d3	4	0.032964	0.080947	0.877519	1818	3	-0.86073	0.71711	0.73925	0.999999	15037	1	-0.86073
Slc25a28	4	0.033004	0.081034	0.877826	1819	2	-0.85363	0.55954	0.65087	0.999999	13156	1	-0.85363
Slamf1	4	0.033058	0.081152	0.877826	1820	3	-1.0069	0.34183	0.48738	0.999999	9714	1	-1.0069
Zfp217	4	0.033066	0.081166	0.877826	1821	2	-0.26646	0.031296	0.08501	0.973111	1726	2	-0.26646
Calr	4	0.033087	0.081216	0.877826	1822	1	0.22937	0.12727	0.26291	0.999999	5183	2	0.22937
Cuedc2	4	0.033092	0.081224	0.877826	1823	3	-0.81941	0.4695	0.61088	0.999999	12252	1	-0.81941
Leprot	4	0.033097	0.081237	0.877826	1824	3	-1.0551	0.8895	0.88917	0.999999	18233	0	-1.0551
Arl6ip4	4	0.033137	0.081329	0.877902	1825	1	0.087375	0.88441	0.88404	0.999999	18117	0	0.087375
BC024978	4	0.033181	0.081417	0.878391	1826	3	-1.1735	0.67567	0.71311	0.999999	14467	1	-1.1735
Chst11	4	0.033209	0.08148	0.878615	1827	3	-0.81484	0.795	0.79784	0.999999	16278	1	-0.81484
Mavs	4	0.033253	0.081573	0.878695	1828	3	-1.1044	0.99502	0.99502	0.999999	20476	0	-1.1044
Ucma	4	0.033275	0.08163	0.878856	1829	3	-0.77618	0.78915	0.79291	0.999999	16161	1	-0.77618
Wnt1	4	0.033331	0.081763	0.879828	1830	3	-1.0678	0.23851	0.3834	0.999999	7574	1	-1.0678
Olig2	4	0.03337	0.081859	0.880401	1831	3	-0.87853	0.80389	0.80547	0.999999	16438	1	-0.87853
Usp9x	4	0.033471	0.082078	0.881835	1832	3	-0.97203	0.70569	0.73174	0.999999	14870	1	-0.97203
Frem1	4	0.033538	0.082225	0.882775	1833	2	-1.0242	0.98023	0.98025	0.999999	20198	0	-1.0242
Gon4l	4	0.033587	0.082316	0.882775	1834	2	-0.80253	0.48226	0.61631	0.999999	12386	1	-0.80253
Zfp706	4	0.0336	0.082336	0.882775	1835	3	-1.2101	0.57507	0.65843	0.999999	13320	1	-1.2101
Ulk2	4	0.033637	0.082421	0.882992	1836	1	-0.15894	0.43707	0.58405	0.999999	11685	1	-0.15894
Snx12	4	0.033672	0.082497	0.882992	1837	2	-1.0542	0.72836	0.74698	0.999999	15196	1	-1.0542
Ntn1	4	0.033678	0.082513	0.882992	1838	3	-0.82471	0.75419	0.76558	0.999999	15583	1	-0.82471
Ndrg2	4	0.033687	0.082528	0.882992	1839	1	1.1014	0.06242	0.14603	0.999999	2873	3	1.1014
Slx1b	4	0.033713	0.082584	0.88314	1840	2	-1.3276	0.34911	0.49475	0.999999	9865	1	-1.3276
Ltn1	4	0.033737	0.082628	0.883149	1841	1	0.12224	0.57521	0.6585	0.999999	13321	1	0.12224
Ier3ip1	3	0.033797	0.071609	0.867904	1842	1	1.1889	0.25019	0.37576	0.999999	7830	2	1.1889
Cdk9	2	0.033815	0.061477	0.850435	1843	2	-1.6956	0.96618	0.96615	0.999999	19878	0	-1.6956
Ccdc42b	4	0.033847	0.082878	0.885357	1844	3	-1.4813	0.97947	0.97948	0.999999	20181	0	-1.4813
Pla2g10	4	0.033926	0.083049	0.886733	1845	3	-0.81623	0.76897	0.77679	0.999999	15818	1	-0.81623
Gtf2i	4	0.034002	0.083217	0.886929	1846	2	-0.72287	0.36993	0.51589	0.999999	10290	2	-0.72287
Nsl1	3	0.034003	0.071932	0.867904	1847	1	1.6031	0.069758	0.14489	0.999999	3153	2	1.6031
Tagln2	4	0.034045	0.083309	0.886929	1848	3	-0.7994	0.58896	0.66537	0.999999	13478	1	-0.7994
Necab2	4	0.034101	0.083449	0.886929	1849	3	-1.1164	0.10451	0.22339	0.999999	4442	1	-1.1164
C87414	4	0.034136	0.083532	0.886929	1850	2	-0.1431	0.12063	0.25153	0.999999	4986	2	-0.1431
Ndufb9	4	0.034137	0.083534	0.886929	1851	2	0.2682	0.80385	0.80543	0.999999	16436	1	0.2682
Stxbp4	4	0.034186	0.083647	0.886929	1852	2	-0.66923	0.9224	0.92221	0.999999	18942	0	-0.66923
Prr5	4	0.034257	0.083803	0.886929	1853	3	-1.2388	0.28121	0.42633	0.999999	8486	1	-1.2388
Olfr381	4	0.034261	0.083811	0.886929	1854	1	0.20903	0.3167	0.46198	0.999999	9203	2	0.20903
Olfr356	4	0.034261	0.083811	0.886929	1855	2	-0.15971	0.072175	0.16455	0.999999	3239	1	-0.15971
control483	1	0.034268	0.034176	0.772575	1856	1	-2.3236	0.96573	0.96593	0.999999	19870	0	-2.3236
Perp	4	0.034288	0.083864	0.886929	1857	3	-0.81225	0.69142	0.72274	0.999999	14677	1	-0.81225
B3galt4	4	0.0343	0.08389	0.886929	1858	3	-1.024	0.81747	0.81771	0.999999	16692	1	-1.024
Trem3	4	0.034317	0.08393	0.886929	1859	3	-1.0572	0.90336	0.90298	0.999999	18539	0	-1.0572
Olfr885	4	0.034328	0.08396	0.886929	1860	3	-1.0716	0.87812	0.87774	0.999999	17989	0	-1.0716
Npy2r	4	0.034336	0.083981	0.886929	1861	1	0.47585	0.35687	0.50257	0.999999	10019	2	0.47585
Parvg	4	0.034345	0.083995	0.886929	1862	3	-0.80791	0.97166	0.97157	0.999999	19984	0	-0.80791
Aasdh	4	0.034345	0.083995	0.886929	1863	2	-0.67189	0.61294	0.67791	0.999999	13737	1	-0.67189
Xirp2	4	0.034368	0.084042	0.886929	1864	3	-0.95834	0.48498	0.61745	0.999999	12417	1	-0.95834
Gtf2h3	3	0.034379	0.072511	0.867904	1865	1	0.95325	0.045121	0.10941	0.991273	2244	2	0.95325
Gtf2a1	3	0.034379	0.072511	0.867904	1866	1	-0.21994	0.89427	0.89438	0.999999	18344	0	-0.21994
Nsd1	4	0.034386	0.084087	0.886929	1867	2	-0.49835	0.40196	0.54849	0.999999	10966	1	-0.49835
Adgrg2	4	0.034397	0.084109	0.886929	1868	2	-0.91025	0.72714	0.74613	0.999999	15183	1	-0.91025
Slc19a3	4	0.034408	0.084133	0.886929	1869	3	-0.8509	0.88415	0.88378	0.999999	18115	0	-0.8509
Sel1l	4	0.034425	0.084164	0.886929	1870	3	-1.0295	0.4062	0.5527	0.999999	11050	1	-1.0295
Hnrnpul1	4	0.034436	0.084189	0.886929	1871	3	-0.8944	0.54795	0.64534	0.999999	13028	1	-0.8944
Dennd5b	4	0.034436	0.084189	0.886929	1872	2	-0.75101	0.87875	0.87835	0.999999	18006	0	-0.75101
Agfg1	4	0.034459	0.084228	0.886929	1873	3	-0.98792	0.79319	0.79629	0.999999	16243	1	-0.98792
Tm2d3	4	0.034536	0.084381	0.887984	1874	2	-0.62261	0.95612	0.956	0.999999	19661	0	-0.62261
Cyb5r2	4	0.034564	0.084437	0.887984	1875	2	-0.38903	0.20717	0.35188	0.999999	6944	2	-0.38903
Acsl1	4	0.034586	0.084488	0.887984	1876	1	0.77409	0.098452	0.2126	0.999999	4232	3	0.77409
Samd11	4	0.034624	0.08456	0.887984	1877	3	-1.0441	0.98245	0.98245	0.999999	20234	0	-1.0441
Zfp503	4	0.034636	0.084585	0.887984	1878	1	0.67829	0.10788	0.22933	0.999999	4553	3	0.67829
Gata5	4	0.034637	0.084586	0.887984	1879	2	-0.86853	0.84748	0.84694	0.999999	17337	0	-0.86853
Olfr1047	4	0.03467	0.084655	0.888258	1880	3	-0.96909	0.97505	0.97496	0.999999	20061	0	-0.96909
Gabrb2	4	0.034736	0.084795	0.889265	1881	2	-0.31986	0.89989	0.8995	0.999999	18465	0	-0.31986
Zfp961	4	0.034819	0.084963	0.890564	1882	3	-0.83999	0.066004	0.15282	0.999999	3009	1	-0.83999
Gorasp2	4	0.034835	0.085005	0.890564	1883	1	-0.021713	0.95825	0.95817	0.999999	19706	0	-0.021713
Fam180a	4	0.034877	0.085103	0.891132	1884	2	-0.82104	0.92178	0.92155	0.999999	18922	0	-0.82104
Gm10354	3	0.034905	0.073313	0.868313	1885	1	0.030229	0.69107	0.69396	0.999999	14669	1	0.030229
Prdm11	4	0.034916	0.085188	0.891132	1886	3	-1.3441	0.5919	0.66693	0.999999	13514	1	-1.3441
Picalm	4	0.034968	0.085284	0.891486	1887	3	-0.80734	0.80576	0.80718	0.999999	16469	1	-0.80734
Slc25a33	4	0.034993	0.085341	0.891486	1888	3	-1.2856	0.11368	0.23949	0.999999	4765	1	-1.2856
Qars	2	0.035026	0.063591	0.858761	1889	1	-0.60802	0.080511	0.13938	0.999999	3557	1	-0.60802
Smoc2	4	0.035054	0.085476	0.891486	1890	3	-0.77378	0.82226	0.82215	0.999999	16785	1	-0.77378
Gm4307	4	0.035077	0.085529	0.891486	1891	2	-1.1799	0.52675	0.63561	0.999999	12830	1	-1.1799
Gpatch3	4	0.035085	0.085541	0.891486	1892	1	0.69919	0.22297	0.36782	0.999999	7247	2	0.69919
Fam26f	4	0.035085	0.085541	0.891486	1893	1	0.33252	0.40971	0.55625	0.999999	11120	2	0.33252
Prkrir	4	0.035085	0.085541	0.891486	1894	1	0.55235	0.13806	0.28138	0.999999	5547	2	0.55235
Lce3f	4	0.035098	0.085568	0.891486	1895	2	-1.1518	0.76724	0.77547	0.999999	15785	1	-1.1518
Msr1	4	0.03514	0.085664	0.891586	1896	2	-1.089	0.94718	0.94712	0.999999	19484	0	-1.089
Tgif2	4	0.035213	0.085829	0.892408	1897	2	-0.69171	0.69057	0.72224	0.999999	14662	1	-0.69171
Kmt2e	4	0.035235	0.08588	0.892488	1898	1	0.070975	0.87209	0.87171	0.999999	17872	0	0.070975
control608	1	0.035255	0.035184	0.775717	1899	1	-4.6015	0.96474	0.96494	0.999999	19847	0	-4.6015
Zcchc11	4	0.035308	0.086034	0.893406	1900	2	-1.1334	0.018254	0.05799	0.947844	1212	1	-1.1334
2810006K23Rik	4	0.035319	0.086059	0.893406	1901	2	-0.76726	0.47872	0.61477	0.999999	12348	1	-0.76726
Gphb5	4	0.03534	0.086098	0.893406	1902	2	-0.47345	0.12797	0.26413	0.999999	5208	2	-0.47345
Retsat	4	0.035382	0.086203	0.893622	1903	3	-1.4351	0.89701	0.89667	0.999999	18406	0	-1.4351
Zfp39	4	0.035385	0.086208	0.893622	1904	1	0.33907	0.25682	0.40183	0.999999	7981	2	0.33907
Olfr1339	4	0.035406	0.086249	0.893622	1905	3	-0.83514	0.23482	0.37973	0.999999	7499	1	-0.83514
4933428G20Rik	3	0.035503	0.074223	0.870654	1906	2	-1.5129	0.94226	0.9424	0.999999	19382	0	-1.5129
Trim26	4	0.035582	0.086621	0.896319	1907	2	-0.67106	0.23361	0.37849	0.999999	7464	1	-0.67106
Skint11	4	0.035593	0.086641	0.896319	1908	2	-0.75772	0.69453	0.72471	0.999999	14714	1	-0.75772
Setd1b	4	0.035634	0.086721	0.896319	1909	1	-0.28458	0.95564	0.95552	0.999999	19651	0	-0.28458
Ttc7	4	0.035634	0.086721	0.896319	1910	1	0.4988	0.13641	0.27859	0.999999	5484	2	0.4988
Magea8	4	0.035667	0.086786	0.896319	1911	2	-0.58512	0.4005	0.54699	0.999999	10931	2	-0.58512
Msh4	4	0.035673	0.086806	0.896319	1912	3	-0.64638	0.96451	0.96441	0.999999	19843	0	-0.64638
Foxb1	4	0.035699	0.086857	0.896319	1913	3	-1.1407	0.96878	0.96866	0.999999	19918	0	-1.1407
Cpsf3l	2	0.035744	0.064815	0.858761	1914	1	-0.92831	0.21153	0.27412	0.999999	7024	1	-0.92831
Xdh	4	0.035762	0.086993	0.897162	1915	2	-0.81273	0.75181	0.76384	0.999999	15547	1	-0.81273
Itga7	4	0.035834	0.087135	0.897162	1916	1	-0.29991	0.92697	0.92672	0.999999	19047	0	-0.29991
Mbl2	4	0.035871	0.08722	0.897162	1917	3	-0.78382	0.89333	0.893	0.999999	18324	0	-0.78382
Zcchc4	4	0.0359	0.087289	0.897162	1918	3	-1.2447	0.15734	0.30147	0.999999	5953	1	-1.2447
A830018L16Rik	4	0.035912	0.087324	0.897162	1919	3	-0.94562	0.92668	0.92645	0.999999	19043	0	-0.94562
Olfr1206	4	0.035933	0.087373	0.897162	1920	2	-0.28996	0.78049	0.7858	0.999999	16000	1	-0.28996
Zfp459	4	0.035933	0.087373	0.897162	1921	1	0.44151	0.35569	0.50136	0.999999	9993	2	0.44151
Kpna2	4	0.035933	0.087373	0.897162	1922	1	0.041536	0.63338	0.68894	0.999999	13980	1	0.041536
Hlf	4	0.035947	0.087406	0.897162	1923	3	-0.71935	0.95681	0.9567	0.999999	19673	0	-0.71935
Neurog3	4	0.035953	0.087417	0.897162	1924	3	-1.0574	0.98423	0.98421	0.999999	20272	0	-1.0574
Dtymk	2	0.035955	0.065195	0.858761	1925	2	-0.89785	0.96404	0.96407	0.999999	19834	0	-0.89785
Ccdc55	3	0.035994	0.074955	0.871056	1926	1	-0.45746	0.023065	0.059066	0.947845	1400	1	-0.45746
control227	1	0.035999	0.035908	0.775717	1927	1	-4.6101	0.964	0.9642	0.999999	19832	0	-4.6101
Nosip	4	0.036018	0.087548	0.898037	1928	3	-0.92253	0.94481	0.94463	0.999999	19441	0	-0.92253
Hist1h2ad	4	0.036038	0.087589	0.898037	1929	3	-1.5379	0.87236	0.87197	0.999999	17875	0	-1.5379
Ccdc101	4	0.036146	0.087807	0.898368	1930	3	-1.0532	0.38686	0.53302	0.999999	10651	1	-1.0532
Plekha3	4	0.036187	0.0879	0.898368	1931	2	-0.39411	0.6171	0.68016	0.999999	13772	1	-0.39411
Ccdc103	4	0.036223	0.087987	0.898368	1932	3	-1.0512	0.36472	0.51056	0.999999	10175	1	-1.0512
Chmp2a	2	0.036235	0.065674	0.858761	1933	1	-2.3603	0.69817	0.69776	0.999999	14768	0	-2.3603
Tuba3a	4	0.036276	0.088101	0.898368	1934	3	-0.83769	0.70041	0.7283	0.999999	14806	1	-0.83769
Brox	4	0.036293	0.088139	0.898368	1935	2	-0.98769	0.94804	0.94797	0.999999	19498	0	-0.98769
Vmn2r62	4	0.036307	0.088169	0.898368	1936	3	-0.88179	0.48529	0.61759	0.999999	12421	1	-0.88179
Man1a2	4	0.036307	0.088169	0.898368	1937	1	0.42863	0.28529	0.43043	0.999999	8565	2	0.42863
Racgap1	3	0.036309	0.075435	0.872593	1938	2	-1.8248	0.2924	0.42719	0.999999	8721	1	-1.8248
Zfr2	4	0.036315	0.088185	0.898368	1939	2	-0.83376	0.48967	0.6194	0.999999	12463	1	-0.83376
Kars	3	0.03635	0.075489	0.872593	1940	1	2.182	0.029194	0.073525	0.958642	1654	2	2.182
control939	1	0.036357	0.036267	0.776928	1941	1	-3.8699	0.96364	0.96383	0.999999	19828	0	-3.8699
Cdc42	4	0.03637	0.0883	0.898368	1942	3	-1.5343	0.91806	0.91782	0.999999	18835	0	-1.5343
Pdhb	4	0.036393	0.088354	0.898368	1943	3	-1.2259	0.94826	0.94818	0.999999	19502	0	-1.2259
Tcf7l2	4	0.036432	0.088443	0.898368	1944	3	-0.73536	0.67189	0.71087	0.999999	14422	1	-0.73536
Fam47c	4	0.036435	0.088446	0.898368	1945	3	-1.063	0.98538	0.98537	0.999999	20298	0	-1.063
Gm590	4	0.036452	0.088492	0.898368	1946	3	-0.68421	0.71144	0.73547	0.999999	14949	1	-0.68421
Ugt8a	4	0.036482	0.088561	0.898368	1947	3	-1.0633	0.85848	0.85804	0.999999	17577	0	-1.0633
Kctd3	4	0.036529	0.088669	0.898368	1948	3	-0.83613	0.49365	0.62109	0.999999	12507	1	-0.83613
Ccdc154	4	0.036539	0.088688	0.898368	1949	3	-0.95397	0.87388	0.87348	0.999999	17904	0	-0.95397
Snx14	4	0.036603	0.088832	0.898368	1950	2	-0.55399	0.81688	0.8172	0.999999	16678	1	-0.55399
Polm	4	0.036629	0.088882	0.898368	1951	3	-0.78215	0.63759	0.69122	0.999999	14033	1	-0.78215
Abcg2	4	0.036632	0.088889	0.898368	1952	3	-0.97781	0.66132	0.70456	0.999999	14297	1	-0.97781
Slc25a13	4	0.036646	0.088918	0.898368	1953	2	-0.38782	0.298	0.44314	0.999999	8843	1	-0.38782
Nckipsd	4	0.036656	0.088945	0.898368	1954	2	-1.2289	0.90204	0.90163	0.999999	18512	0	-1.2289
Krtap26-1	4	0.036671	0.088981	0.898368	1955	3	-0.684	0.99364	0.99363	0.999999	20452	0	-0.684
Olfr830	4	0.036681	0.089003	0.898368	1956	2	-0.72577	0.28357	0.4287	0.999999	8539	1	-0.72577
Gm1045	4	0.036683	0.089004	0.898368	1957	3	-1.1852	0.97063	0.97053	0.999999	19954	0	-1.1852
Med19	4	0.036756	0.08916	0.898368	1958	1	-0.20316	0.98118	0.98118	0.999999	20216	0	-0.20316
Ppap2c	4	0.036789	0.089222	0.898368	1959	3	-1.0365	0.82101	0.82098	0.999999	16755	1	-1.0365
Zxdb	4	0.036872	0.089396	0.898368	1960	3	-0.98291	0.31733	0.46261	0.999999	9215	1	-0.98291
Trim68	4	0.036881	0.089418	0.898368	1961	1	-0.33133	0.98203	0.98202	0.999999	20228	0	-0.33133
Drg1	4	0.036882	0.089421	0.898368	1962	2	-0.99986	0.89126	0.89096	0.999999	18273	0	-0.99986
Lcp1	4	0.036908	0.089476	0.898368	1963	3	-0.85123	0.97737	0.97736	0.999999	20125	0	-0.85123
Sephs1	4	0.036926	0.089522	0.898368	1964	3	-1.5868	0.94003	0.93994	0.999999	19331	0	-1.5868
Sirpa	4	0.036931	0.089537	0.898368	1965	1	-0.063173	0.64357	0.69454	0.999999	14099	1	-0.063173
Ucn2	3	0.036951	0.07641	0.874583	1966	2	-1.3317	0.36061	0.46834	0.999999	10092	1	-1.3317
Mrps23	4	0.036979	0.089629	0.898368	1967	3	-0.61563	0.94454	0.94437	0.999999	19438	0	-0.61563
Crygs	4	0.03698	0.089631	0.898368	1968	1	0.1563	0.16923	0.31345	0.999999	6179	2	0.1563
Brd2	4	0.036997	0.089667	0.898368	1969	3	-0.86199	0.94275	0.9426	0.999999	19395	0	-0.86199
Mcm3	2	0.037027	0.067095	0.864399	1970	1	-1.8553	0.28463	0.32806	0.999999	8556	1	-1.8553
Lemd3	4	0.03703	0.089728	0.898547	1971	1	0.11858	0.62486	0.68439	0.999999	13870	1	0.11858
Cpa6	4	0.037075	0.089837	0.899201	1972	2	-1.4443	0.45296	0.60013	0.999999	12019	1	-1.4443
Aldh8a1	4	0.037104	0.089907	0.899462	1973	3	-0.97808	0.26601	0.411	0.999999	8156	1	-0.97808
Rps17	4	0.03718	0.090072	0.900561	1974	2	0.80312	0.046711	0.11573	0.991273	2323	2	0.80312
Fam160b2	4	0.037193	0.090104	0.900561	1975	2	-1.2486	0.89712	0.89677	0.999999	18408	0	-1.2486
Zbtb11	4	0.037279	0.090295	0.902028	1976	1	0.21248	0.78787	0.79187	0.999999	16138	1	0.21248
Svop	4	0.037323	0.090395	0.902281	1977	2	-1.1679	0.95158	0.95144	0.999999	19561	0	-1.1679
Olfr1352	4	0.037331	0.090417	0.902281	1978	3	-1.2028	0.69926	0.72761	0.999999	14787	1	-1.2028
Tbc1d13	4	0.037379	0.090505	0.902281	1979	2	-0.39639	0.49843	0.62313	0.999999	12557	1	-0.39639
Igsf11	4	0.037415	0.090578	0.902281	1980	3	-1.0068	0.62394	0.68389	0.999999	13857	1	-1.0068
4930402K13Rik	4	0.037429	0.090606	0.902281	1981	2	-0.39044	0.066977	0.15467	0.999999	3045	2	-0.39044
Zfp202	4	0.037457	0.090662	0.902281	1982	3	-0.79653	0.99479	0.99479	0.999999	20471	0	-0.79653
Olfr1250	4	0.037463	0.090677	0.902281	1983	2	-0.39054	0.084569	0.18748	0.999999	3720	2	-0.39054
Lce1c	4	0.037479	0.090713	0.902281	1984	1	0.66389	0.28652	0.4317	0.999999	8592	2	0.66389
Cox7a2	4	0.037529	0.090814	0.902556	1985	2	0.050083	0.063976	0.14894	0.999999	2929	2	0.050083
Slc25a54	4	0.037535	0.090828	0.902556	1986	3	-0.83455	0.90189	0.90147	0.999999	18509	0	-0.83455
control862	1	0.037562	0.037473	0.780425	1987	1	-3.8538	0.96244	0.96264	0.999999	19811	0	-3.8538
Tomm70a	4	0.037582	0.090925	0.902628	1988	2	-1.2561	0.94702	0.94695	0.999999	19482	0	-1.2561
Rnf121	4	0.037649	0.091054	0.902628	1989	3	-0.87049	0.90995	0.90964	0.999999	18668	0	-0.87049
Methig1	4	0.037655	0.091069	0.902628	1990	3	-0.87991	0.78219	0.78717	0.999999	16038	1	-0.87991
Nrl	4	0.037661	0.091082	0.902628	1991	3	-0.84175	0.91302	0.91275	0.999999	18721	0	-0.84175
Ypel5	4	0.037669	0.091098	0.902628	1992	2	-0.56263	0.24952	0.39448	0.999999	7814	2	-0.56263
Gpr88	4	0.037827	0.091439	0.905437	1993	3	-0.95625	0.98899	0.98901	0.999999	20369	0	-0.95625
Sox4	4	0.037842	0.091469	0.905437	1994	3	-1.4699	0.71253	0.73617	0.999999	14964	1	-1.4699
Gm14308	4	0.037877	0.091555	0.905853	1995	1	0.086259	0.69676	0.72603	0.999999	14745	1	0.086259
Myog	4	0.037929	0.091659	0.906261	1996	2	-0.55048	0.38453	0.5307	0.999999	10602	2	-0.55048
Snrnp40	4	0.03794	0.091684	0.906261	1997	2	-1.0478	0.88522	0.88486	0.999999	18140	0	-1.0478
Ext1	4	0.037987	0.091778	0.906442	1998	3	-0.79102	0.82957	0.82912	0.999999	16949	1	-0.79102
Mrps2	3	0.038	0.077998	0.875396	1999	2	-0.68472	0.14345	0.24156	0.999999	5660	1	-0.68472
[truncated: 18,640 more rows]

## Sheet: con_high1_high2.gene_positive
id	num	neg|score	neg|p-value	neg|fdr	neg|rank	neg|goodsgrna	neg|lfc	pos|score	pos|p-value	pos|fdr	pos|rank	pos|goodsgrna	pos|lfc
Rab7	4	1	1	1	20639	0	3.8879	5.1414e-10	2.3986e-07	0.000619	1	4	3.8879
Commd5	4	1	1	1	20638	0	3.0322	1.2234e-08	2.3986e-07	0.000619	2	4	3.0322
9030624J02Rik	4	1	1	1	20637	0	3.0248	2.139e-08	2.3986e-07	0.000619	3	4	3.0248
Uros	3	1	1	1	20636	0	3.8795	4.3083e-08	2.3986e-07	0.000619	4	3	3.8795
Ndor1	4	1	1	1	20635	0	6.3829	4.4558e-08	2.3986e-07	0.000619	5	4	6.3829
Lonp1	4	1	1	1	20634	0	5.3433	7.9614e-08	2.3986e-07	0.000619	6	4	5.3433
Glud1	4	1	1	1	20633	0	2.3053	2.0521e-07	2.3986e-07	0.000619	7	4	2.3053
Ppat	4	1	1	1	20632	0	5.1829	2.3269e-07	2.3986e-07	0.000619	8	4	5.1829
Commd6	4	1	1	1	20631	0	2.3774	5.0281e-07	7.1958e-07	0.00165	9	4	2.3774
Cpox	4	0.99953	0.99956	1	20599	0	4.5787	6.0182e-07	1.1993e-06	0.002475	10	4	4.5787
Ufsp2	4	0.97506	0.97498	1	20045	0	5.9855	1.0323e-06	3.1182e-06	0.005851	11	3	5.9855
Cox16	4	0.45758	0.51198	1	10243	1	5.3871	1.2371e-06	3.5979e-06	0.006188	12	3	5.3871
Commd3	4	0.99996	0.99996	1	20622	0	3.2081	1.8226e-06	4.0776e-06	0.006474	13	4	3.2081
Nubp2	4	0.91207	0.91183	1	18738	0	5.555	2.169e-06	5.0371e-06	0.007426	14	3	5.555
Commd10	4	1	1	1	20630	0	2.3231	3.0506e-06	8.8749e-06	0.012211	15	4	2.3231
Tufm	4	0.73665	0.73627	1	15024	0	5.9371	3.3618e-06	9.8343e-06	0.012686	16	3	5.9371
Kat5	3	0.019692	0.049889	0.828103	1222	1	7.0269	3.7708e-06	1.3192e-05	0.015127	17	2	7.0269
Ascc3	4	1	1	1	20629	0	2.9659	4.3771e-06	1.2713e-05	0.015127	18	4	2.9659
Vps29	4	0.99988	0.99988	1	20616	0	3.0299	6.9442e-06	1.9429e-05	0.021105	19	4	3.0299
Arpc4	4	0.99615	0.99615	1	20505	0	3.1018	1.0457e-05	3.2381e-05	0.031825	20	4	3.1018
Commd8	4	0.99999	0.99999	1	20628	0	2.2893	1.1229e-05	3.5739e-05	0.033528	21	4	2.2893
Rpa2	2	0.99983	0.99984	1	20612	0	6.9464	1.2818e-05	2.6625e-05	0.027475	22	2	6.9464
Sf3b4	4	0.99418	0.99419	1	20454	0	4.5112	1.3356e-05	4.7732e-05	0.042833	23	4	4.5112
Lsm10	4	0.59077	0.60477	1	12238	1	4.3072	1.4767e-05	5.205e-05	0.043366	24	3	4.3072
Xbp1	4	0.99999	0.99998	1	20627	0	1.9509	1.4954e-05	5.253e-05	0.043366	25	4	1.9509
Slc33a1	4	0.99998	0.99998	1	20626	0	4.5103	1.7913e-05	6.1644e-05	0.048934	26	4	4.5103
Commd2	4	0.99998	0.99998	1	20625	0	3.6957	1.9911e-05	6.932e-05	0.052989	27	4	3.6957
Wash1	4	0.99997	0.99997	1	20624	0	2.1902	2.5454e-05	8.9468e-05	0.063674	28	4	2.1902
3110002H16Rik	4	0.99948	0.9995	1	20597	0	2.3902	2.7936e-05	9.7624e-05	0.065634	29	4	2.3902
Nup155	3	0.99997	0.99998	1	20623	0	5.426	3.0535e-05	9.8583e-05	0.065634	30	3	5.426
Actr3	4	0.99978	0.99978	1	20608	0	2.2597	3.1469e-05	0.00010818	0.069771	31	4	2.2597
Tsr2	4	0.14126	0.2383	1	4660	1	5.0193	3.3089e-05	0.00011345	0.070957	32	3	5.0193
Ccdc22	4	0.99468	0.99469	1	20469	0	2.4841	3.5876e-05	0.00012497	0.07454	33	4	2.4841
Aars2	4	0.0037797	0.013388	0.615805	416	2	1.1789	3.622e-05	0.00012641	0.07454	34	2	1.1789
Ppox	4	0.99996	0.99996	1	20621	0	2.2539	4.0493e-05	0.000142	0.081408	35	4	2.2539
Nuf2	2	0.99996	0.99996	1	20620	0	5.7054	4.1485e-05	8.2752e-05	0.060997	36	2	5.7054
Dhx16	4	0.0085856	0.026025	0.728147	705	2	1.6368	4.9053e-05	0.00017246	0.091267	37	2	1.6368
Fam32a	3	0.68759	0.68751	1	14023	0	6.0637	5.0333e-05	0.00015519	0.08507	38	2	6.0637
Sart3	3	0.0061973	0.016984	0.669557	583	1	6.0601	5.0805e-05	0.00015663	0.08507	39	2	6.0601
Samm50	4	0.61703	0.62581	1	12708	1	4.0409	5.1671e-05	0.00018205	0.093936	40	3	4.0409
Fpr3	4	0.99994	0.99995	1	20619	0	1.8692	5.539e-05	0.00019453	0.09498	41	4	1.8692
Urod	4	0.8922	0.89189	1	18378	0	4.1407	5.6312e-05	0.00019789	0.09498	42	3	4.1407
Gm4305	4	0.99805	0.99806	1	20548	0	2.6883	5.893e-05	0.0002094	0.09604	43	4	2.6883
Romo1	4	0.99994	0.99994	1	20618	0	3.0664	6.0425e-05	0.00021564	0.09675	44	4	3.0664
Sumo2	3	0.99725	0.99728	1	20527	0	5.9479	6.1579e-05	0.00019213	0.09498	45	3	5.9479
Ece1	4	0.99993	0.99994	1	20617	0	2.2446	6.5946e-05	0.00024202	0.106278	46	4	2.2446
Skiv2l2	3	0.90647	0.90656	1	18656	0	4.808	6.7444e-05	0.00020796	0.09604	47	2	4.808
Srrm1	4	0.99509	0.99509	1	20480	0	2.8405	7.0059e-05	0.00025689	0.110458	48	4	2.8405
Dclk2	4	0.92017	0.91995	1	18910	0	0.93562	7.6904e-05	0.00028903	0.121742	49	2	0.93562
Fam96b	4	0.99725	0.99725	1	20529	0	3.7371	9.2821e-05	0.00034324	0.138905	50	4	3.7371
Ahctf1	4	0.96408	0.96399	1	19796	0	4.1686	0.00012221	0.00046269	0.176843	51	3	4.1686
Eif3e	4	0.96248	0.96236	1	19757	0	4.4184	0.00012236	0.00046269	0.176843	52	3	4.4184
Zbtb8os	4	0.77175	0.77152	1	15793	0	1.8103	0.00012817	0.00048284	0.177953	53	2	1.8103
Cenpm	4	0.69339	0.69325	1	14144	1	4.0101	0.00013374	0.00050827	0.183936	54	3	4.0101
Aurkb	3	0.89635	0.89652	1	18455	0	4.5091	0.00013458	0.00040848	0.162129	55	2	4.5091
Vmn1r143	3	0.96744	0.96751	1	19881	0	5.4688	0.0001552	0.00047373	0.177768	56	3	5.4688
Chac1	4	0.99984	0.99985	1	20615	0	1.5302	0.00016265	0.00061093	0.210149	57	4	1.5302
Gpn1	2	0.99983	0.99984	1	20614	0	6.1857	0.00016976	0.00033653	0.138905	58	2	6.1857
Mrpl10	3	0.99983	0.99983	1	20613	0	4.0792	0.00017167	0.0005169	0.183936	59	3	4.0792
Gm1661	4	0.99982	0.99983	1	20611	0	2.177	0.000178	0.00066274	0.220616	60	4	2.177
Ppp2r3c	4	0.95862	0.95854	1	19667	0	4.0365	0.00018303	0.00068097	0.223087	61	3	4.0365
Pcbp2	3	0.89878	0.89897	1	18506	0	5.3812	0.00018574	0.00054952	0.19223	62	2	5.3812
Pde12	4	0.83741	0.83684	1	17220	0	3.5068	0.00018984	0.00070687	0.224448	63	3	3.5068
Actr2	4	0.99981	0.99981	1	20610	0	2.5151	0.00019459	0.00072894	0.227948	64	4	2.5151
Hist2h2aa1	4	0.8967	0.89637	1	18458	0	2.734	0.00020332	0.00076156	0.232164	65	3	2.734
Ccdc53	4	0.99978	0.99978	1	20609	0	2.2106	0.00022055	0.00082248	0.243777	66	4	2.2106
Mterf2	4	0.99978	0.99978	1	20607	0	1.7486	0.00022185	0.0008268	0.243777	67	4	1.7486
Alg1	4	0.99623	0.99623	1	20507	0	4.7712	0.00025665	0.00095105	0.272759	68	4	4.7712
Elp6	4	0.97706	0.97705	1	20096	0	2.0158	0.00025712	0.00095153	0.272759	69	3	2.0158
Taar7d	4	0.10446	0.1927	1	3841	2	1.0683	0.00026066	0.00096928	0.27404	70	2	1.0683
Vmn2r44	3	0.98884	0.98898	1	20335	0	4.4239	0.00026066	0.00076492	0.232164	71	3	4.4239
Mrpl12	4	0.93042	0.93018	1	19112	0	4.3471	0.00026469	0.00099231	0.276006	72	3	4.3471
Pmvk	4	0.99724	0.99724	1	20526	0	2.5675	0.00027114	0.0010129	0.276006	73	4	2.5675
Ppie	4	0.37191	0.46101	1	9135	1	3.5753	0.00027183	0.0010165	0.276006	74	3	3.5753
Gnb2l1	4	0.93886	0.93875	1	19265	0	0.92003	0.00028196	0.001046	0.276783	75	2	0.92003
Pitrm1	4	0.9997	0.99971	1	20606	0	1.7131	0.00029754	0.001105	0.284683	76	4	1.7131
Fech	4	0.7228	0.72243	1	14728	0	2.5508	0.00030891	0.0011449	0.284683	77	2	2.5508
Ifnlr1	4	0.9617	0.96156	1	19733	0	1.601	0.00033322	0.001236	0.298338	78	3	1.601
Cyp2c38	4	0.9995	0.99953	1	20598	0	2.8631	0.0003357	0.0012456	0.298338	79	4	2.8631
Opa3	4	0.99966	0.99968	1	20605	0	1.7438	0.00033815	0.0012528	0.298338	80	4	1.7438
Atp6v0b	3	0.90631	0.9064	1	18651	0	5.1088	0.00034733	0.0010297	0.276006	81	2	5.1088
Ddx55	3	0.99964	0.99964	1	20604	0	2.449	0.00036049	0.0010657	0.278418	82	3	2.449
Nup107	4	0.0057518	0.019304	0.685648	549	2	-0.20637	0.00036122	0.0013449	0.304877	83	2	-0.20637
Tdg	4	0.99963	0.99965	1	20603	0	1.3069	0.00036648	0.0013715	0.304877	84	4	1.3069
Naa15	4	0.99811	0.99813	1	20549	0	2.9825	0.00036715	0.0013756	0.304877	85	4	2.9825
Anapc11	4	0.026069	0.065961	0.858761	1522	2	2.5851	0.00037673	0.0014049	0.305211	86	2	2.5851
Mrps14	3	0.99962	0.99962	1	20602	0	4.0488	0.00038194	0.0011257	0.284683	87	3	4.0488
Adcy3	4	0.22998	0.34673	1	6766	2	0.43572	0.00038448	0.0014303	0.307486	88	2	0.43572
Eftud2	4	0.13109	0.22565	1	4423	1	4.0965	0.00039257	0.00146	0.307486	89	3	4.0965
Ints4	4	0.99685	0.99683	1	20521	0	3.5044	0.00040497	0.0015046	0.312077	90	4	3.5044
Setd1a	4	0.99869	0.9987	1	20571	0	1.9581	0.00040772	0.0015181	0.312077	91	4	1.9581
Gm7157	4	0.99959	0.99961	1	20601	0	1.7044	0.00041073	0.0015272	0.312077	92	4	1.7044
Cox5b	3	0.8112	0.8111	1	16659	0	4.2258	0.00042699	0.0012576	0.298338	93	2	4.2258
Nrf1	4	0.012634	0.035518	0.775717	894	2	0.99466	0.0004297	0.0015876	0.318129	94	2	0.99466
Sgol1	4	0.81763	0.81722	1	16815	0	3.2889	0.0004297	0.0015876	0.318129	95	3	3.2889
Ddx49	4	0.053151	0.12343	0.935431	2587	1	2.6599	0.00043422	0.0016059	0.318688	96	2	2.6599
Rabggtb	3	0.16933	0.26757	1	5349	1	5.0342	0.00044214	0.0012984	0.30109	97	2	5.0342
Fh1	4	0.018052	0.048012	0.825763	1150	1	2.7675	0.00045516	0.0016874	0.325483	98	3	2.7675
Ccdc115	4	0.99954	0.99956	1	20600	0	1.6882	0.00046305	0.0017148	0.327695	99	4	1.6882
Farsa	3	0.11093	0.18518	0.997649	3959	1	4.2213	0.00046797	0.0013785	0.304877	100	2	4.2213
Rasl10b	4	0.99826	0.99827	1	20553	0	1.7525	0.00047241	0.0017555	0.33241	101	4	1.7525
Orc2	3	0.83069	0.83073	1	17084	0	3.9817	0.00047274	0.0013886	0.304877	102	2	3.9817
Cpb1	4	0.63853	0.64367	1	13095	1	1.7071	0.00048149	0.0017906	0.333672	103	3	1.7071
Commd9	4	0.95355	0.95337	1	19565	0	1.8204	0.00048552	0.0018064	0.333672	104	3	1.8204
Ubn2	4	0.62031	0.62854	1	12770	1	1.9581	0.00048698	0.0018107	0.333672	105	3	1.9581
Crnkl1	4	0.0018294	0.0066132	0.506618	248	2	-0.12344	0.00050128	0.0018616	0.337024	106	2	-0.12344
Hist1h2ao	4	0.55151	0.57511	1	11603	1	3.4316	0.00051207	0.0019043	0.341756	107	3	3.4316
Mrpl15	4	0.084161	0.16748	0.984573	3393	1	1.968	0.00053372	0.0019762	0.344761	108	2	1.968
Acy1	4	0.27249	0.39796	1	7754	1	0.24935	0.00053824	0.0019882	0.344761	109	2	0.24935
Bccip	4	0.09584	0.18197	0.995934	3649	1	3.5638	0.00054379	0.0020045	0.344761	110	3	3.5638
Psmd4	4	0.98697	0.98695	1	20299	0	3.8557	0.00055323	0.0020405	0.348048	111	4	3.8557
Vps41	4	0.9945	0.99449	1	20463	0	2.029	0.00057045	0.0021149	0.357775	112	4	2.029
Nol10	3	0.054523	0.10295	0.919383	2641	1	4.9249	0.0005738	0.0016534	0.321922	113	2	4.9249
Rint1	3	0.083668	0.1459	0.960782	3381	1	4.9249	0.0005738	0.0016534	0.321922	114	2	4.9249
Scrn2	4	0.60819	0.61859	1	12561	1	0.44667	0.00058948	0.002182	0.36339	115	2	0.44667
Cox6c	4	0.14625	0.24444	1	4774	2	2.0077	0.00059479	0.0022017	0.36339	116	2	2.0077
Mrpl51	4	0.1194	0.21111	1	4133	1	3.1443	0.00059479	0.0022017	0.36339	117	3	3.1443
Nhlrc2	4	0.84625	0.8457	1	17406	0	1.8859	0.00059951	0.0022185	0.36339	118	3	1.8859
Eif6	2	0.94862	0.94853	1	19447	0	4.8758	0.00060234	0.0011357	0.284683	119	2	4.8758
Nid1	4	0.99914	0.99914	1	20585	0	1.9886	0.00061655	0.0022876	0.368851	120	4	1.9886
Atrnl1	4	0.99938	0.99939	1	20596	0	1.6851	0.00062175	0.0023067	0.369061	121	4	1.6851
Vps11	4	0.64954	0.65309	1	13285	1	1.839	0.00063085	0.0023355	0.370792	122	3	1.839
Rps16	1	0.99937	0.99941	1	20595	0	7.3229	0.00063448	0.00064211	0.217254	123	1	7.3229
Seh1l	4	0.97487	0.97478	1	20039	0	2.6992	0.0006355	0.002354	0.370871	124	3	2.6992
Polr3b	3	0.89476	0.89487	1	18431	0	4.8929	0.00063597	0.0018376	0.335626	125	2	4.8929
Slc16a13	4	0.17819	0.28356	1	5564	2	-0.31782	0.00064073	0.0023734	0.3711	126	2	-0.31782
Wee1	4	0.12394	0.21679	1	4238	1	4.035	0.00064568	0.0023931	0.371362	127	3	4.035
Commd4	3	0.99933	0.99934	1	20594	0	2.1488	0.00066816	0.0019282	0.343078	128	3	2.1488
9130011E15Rik	4	0.94166	0.94152	1	19321	0	2.062	0.0006723	0.0024876	0.382435	129	3	2.062
Rbm33	4	0.99932	0.99934	1	20593	0	2.8747	0.00067571	0.0025015	0.382435	130	4	2.8747
Uaca	4	0.99931	0.99933	1	20592	0	1.5852	0.00068543	0.0025385	0.385229	131	4	1.5852
control72	1	0.99931	0.99936	1	20591	0	7.2941	0.00068575	0.0006944	0.223933	132	1	7.2941
Phb2	2	0.99931	0.9993	1	20590	0	5.7739	0.00068944	0.0012912	0.30109	133	2	5.7739
Angpt4	4	0.33759	0.44187	1	8737	1	0.37602	0.00069198	0.0025639	0.385242	134	2	0.37602
Gid8	4	0.83155	0.83101	1	17098	0	2.0202	0.00069484	0.0025759	0.385242	135	3	2.0202
Eed	4	0.88942	0.88909	1	18321	0	1.9254	0.000707	0.0026186	0.38881	136	3	1.9254
Morc2a	4	0.99929	0.99929	1	20589	0	1.0505	0.00071343	0.0026378	0.388861	137	4	1.0505
Mfsd7b	4	0.039823	0.095698	0.911423	2077	2	-0.55249	0.00074322	0.0027399	0.398724	138	2	-0.55249
Ube2e1	4	0.99923	0.99924	1	20588	0	1.4493	0.00077034	0.0028364	0.409368	139	4	1.4493
Pdcd11	2	0.99922	0.9992	1	20587	0	5.1889	0.00077686	0.0014519	0.307486	140	2	5.1889
Hgs	3	0.99921	0.99921	1	20586	0	1.4888	0.00078847	0.0022645	0.368013	141	3	1.4888
D8Ertd738e	4	0.018397	0.048821	0.828103	1169	3	-1.1885	0.00079446	0.0029256	0.419314	142	1	-1.1885
Dusp8	4	0.64238	0.64704	1	13161	1	1.924	0.00081242	0.002988	0.425299	143	3	1.924
1700123I01Rik	4	0.32581	0.4355	1	8603	1	2.1541	0.00082572	0.0030345	0.428964	144	3	2.1541
Braf	4	0.83337	0.83283	1	17136	0	1.9648	0.00084109	0.0030829	0.42916	145	3	1.9648
Gm10100	4	0.91444	0.91416	1	18791	0	1.9088	0.0008457	0.0030992	0.42916	146	3	1.9088
4930453N24Rik	4	0.91742	0.91719	1	18849	0	2.235	0.00086707	0.0031813	0.42916	147	2	2.235
Zfp37	4	0.99913	0.99913	1	20584	0	1.5292	0.0008673	0.0031827	0.42916	148	4	1.5292
Mypop	4	0.99912	0.99913	1	20583	0	1.1207	0.0008751	0.0032149	0.42916	149	4	1.1207
Sars2	4	0.11321	0.20359	1	4002	1	3.0501	0.0008771	0.0032221	0.42916	150	2	3.0501
Vps52	4	0.51922	0.55232	1	11127	1	1.9714	0.00088535	0.0032499	0.429963	151	2	1.9714
Gm14322	4	0.43179	0.49614	1	9877	1	0.89294	0.00089694	0.0032926	0.432837	152	3	0.89294
Mrpl45	4	0.67554	0.67649	1	13785	1	3.6265	0.00091145	0.0033377	0.43499	153	3	3.6265
Zfyve1	4	0.99909	0.99909	1	20582	0	1.8382	0.00091435	0.0033511	0.43499	154	4	1.8382
Cdc37	4	0.6712	0.67251	1	13696	1	2.6101	0.00093472	0.0034259	0.438163	155	2	2.6101
Cnot3	4	0.92964	0.92939	1	19096	0	1.6635	0.00094817	0.0034768	0.438163	156	3	1.6635
Mettl16	4	0.14751	0.24595	1	4804	1	2.5594	0.00094893	0.0034806	0.438163	157	2	2.5594
Cox10	4	0.95379	0.95362	1	19574	0	3.2038	0.00095346	0.0034989	0.438163	158	3	3.2038
Vps16	4	0.92959	0.92934	1	19093	0	2.3125	0.00096228	0.0035238	0.438163	159	3	2.3125
Ctsb	4	0.99904	0.99903	1	20581	0	1.3422	0.00096498	0.0035315	0.438163	160	4	1.3422
Alg11	4	0.078745	0.16074	0.977308	3264	2	1.7553	0.000969	0.0035454	0.438163	161	2	1.7553
Sdha	4	0.95442	0.95426	1	19592	0	1.8171	0.00099941	0.0036471	0.441636	162	3	1.8171
Clstn1	4	0.999	0.99899	1	20580	0	1.3465	0.001002	0.0036591	0.441636	163	4	1.3465
Tmem97	4	0.98835	0.98835	1	20326	0	2.0232	0.0010217	0.0037234	0.446782	164	4	2.0232
Dtx2	4	0.96494	0.96483	1	19811	0	2.1918	0.0010458	0.0038116	0.449478	165	3	2.1918
Hsbp1l1	4	0.71027	0.70982	1	14476	0	0.383	0.0010506	0.0038289	0.449478	166	2	0.383
A230046K03Rik	4	0.99894	0.99894	1	20579	0	1.8565	0.0010604	0.0038663	0.449478	167	4	1.8565
Slc25a22	4	0.99333	0.99332	1	20437	0	2.0982	0.001066	0.0038826	0.449478	168	4	2.0982
Pfkfb4	4	0.36202	0.45539	1	9021	1	1.187	0.0010866	0.0039627	0.449478	169	2	1.187
Misp	4	0.99891	0.9989	1	20578	0	1.2384	0.0010869	0.0039627	0.449478	170	4	1.2384
Cnot7	4	0.9989	0.99889	1	20577	0	1.3047	0.001097	0.0039973	0.449478	171	4	1.3047
Clpx	3	0.9989	0.99892	1	20576	0	2.1419	0.0010983	0.0031271	0.42916	172	3	2.1419
Ctu1	4	0.99591	0.99592	1	20500	0	1.9484	0.0010989	0.0040083	0.449478	173	4	1.9484
Slx4	4	0.9989	0.99889	1	20575	0	1.5673	0.0011004	0.0040146	0.449478	174	4	1.5673
Zfp330	4	0.72727	0.72691	1	14832	0	0.39986	0.0011019	0.0040174	0.449478	175	1	0.39986
Dctn2	4	0.079376	0.16155	0.977308	3284	1	2.1311	0.001105	0.0040289	0.449478	176	3	2.1311
Ncbp1	4	0.21914	0.33363	1	6511	1	3.1448	0.0011214	0.0040827	0.450601	177	3	3.1448
Zmynd11	3	0.52188	0.52678	1	11166	1	0.67093	0.0011339	0.003223	0.42916	178	2	0.67093
Pigc	4	0.68638	0.68658	1	14001	1	1.0155	0.0011531	0.0041954	0.458405	179	2	1.0155
Myo19	4	0.9819	0.98191	1	20197	0	1.4222	0.0011538	0.0041978	0.458405	180	3	1.4222
Gemin5	4	0.094628	0.18046	0.993452	3625	1	2.452	0.0011715	0.0042659	0.463392	181	2	2.452
Vav3	4	0.56382	0.58423	1	11806	1	1.1439	0.0011821	0.0043014	0.464802	182	2	1.1439
Ap2s1	4	0.9977	0.99771	1	20539	0	2.0065	0.0011951	0.0043489	0.465064	183	4	2.0065
Lrpprc	4	0.18182	0.28806	1	5637	1	1.8362	0.0012034	0.0043806	0.466036	184	2	1.8362
Rcc1	3	0.85581	0.85592	1	17609	0	3.6605	0.0012085	0.0034307	0.438163	185	2	3.6605
Nsun4	4	0.80547	0.80514	1	16518	0	1.9386	0.0012184	0.0044334	0.467748	186	2	1.9386
Olfr45	4	0.99877	0.99877	1	20574	0	1.2159	0.001227	0.004465	0.467748	187	4	1.2159
Rpl8	4	0.99577	0.99578	1	20496	0	3.4576	0.0012354	0.0044996	0.467748	188	4	3.4576
Rabep1	4	0.99876	0.99876	1	20573	0	1.4111	0.0012357	0.004502	0.467748	189	4	1.4111
Cdk12	4	0.99876	0.99876	1	20572	0	1.6675	0.0012401	0.0045207	0.467748	190	4	1.6675
Sdhb	4	0.4554	0.51061	1	10207	1	1.7585	0.0012555	0.0045682	0.469066	191	3	1.7585
Slit2	4	0.35452	0.45117	1	8937	1	1.6358	0.0012771	0.0046449	0.472248	192	2	1.6358
Eif3a	3	0.066915	0.12126	0.935431	3002	1	1.8768	0.0012876	0.0036461	0.441636	193	2	1.8768
Rab2a	4	0.83537	0.83484	1	17175	0	1.5528	0.0013037	0.0047413	0.477298	194	3	1.5528
Onecut3	4	0.99868	0.9987	1	20570	0	1.599	0.0013157	0.004784	0.477298	195	4	1.599
Tbck	4	0.96185	0.96172	1	19740	0	1.961	0.0013178	0.0047917	0.477298	196	3	1.961
Lnx2	4	0.99868	0.99869	1	20569	0	1.5027	0.0013213	0.0048051	0.477298	197	4	1.5027
Itgav	4	0.99868	0.99869	1	20568	0	1.6921	0.0013238	0.0048171	0.477298	198	4	1.6921
Dgcr14	3	0.030826	0.067085	0.864399	1726	2	-1.9522	0.001326	0.0037584	0.448377	199	1	-1.9522
Smarca5	4	0.99866	0.99868	1	20567	0	1.4697	0.0013352	0.0048531	0.477298	200	4	1.4697
Ftsj2	4	0.99866	0.99867	1	20566	0	1.3473	0.0013363	0.0048565	0.477298	201	4	1.3473
Peak1	4	0.99721	0.99721	1	20523	0	1.3695	0.001358	0.004939	0.481576	202	4	1.3695
Rad54l2	3	0.48517	0.49508	1	10654	1	0.059773	0.0014029	0.0039546	0.449478	203	1	0.059773
Chd1	4	0.99859	0.99859	1	20565	0	1.4639	0.0014147	0.0051371	0.497513	204	4	1.4639
B3gnt2	4	0.99291	0.99291	1	20428	0	1.9665	0.0014263	0.0051827	0.497513	205	4	1.9665
Zscan4b	4	0.94574	0.9456	1	19398	0	1.9086	0.0014394	0.0052326	0.498887	206	3	1.9086
Hist1h2ap	3	0.45058	0.46657	1	10129	1	2.2148	0.0014413	0.0040577	0.450256	207	2	2.2148
Casr	4	0.99855	0.99856	1	20564	0	1.074	0.0014494	0.0052628	0.498887	208	4	1.074
Hoga1	4	0.91326	0.913	1	18765	0	1.9884	0.0014514	0.0052695	0.498887	209	3	1.9884
Olfr325	4	0.99854	0.99856	1	20563	0	1.1674	0.0014612	0.0053017	0.499638	210	4	1.1674
Mpped2	4	0.99852	0.99854	1	20562	0	1.4676	0.0014809	0.0053755	0.50074	211	4	1.4676
Zfyve19	4	0.99239	0.99239	1	20423	0	1.3249	0.0014848	0.0053837	0.50074	212	4	1.3249
Apip	4	0.99851	0.99853	1	20561	0	1.1903	0.0014871	0.0053928	0.50074	213	4	1.1903
2310011J03Rik	4	0.052339	0.12177	0.935431	2552	1	3.0754	0.0014968	0.0054336	0.50074	214	2	3.0754
Otud5	4	0.72731	0.72696	1	14834	0	1.7666	0.0014992	0.0054432	0.50074	215	2	1.7666
Mtor	4	0.62291	0.63073	1	12813	1	2.7251	0.0015087	0.0054806	0.50074	216	3	2.7251
Riok1	4	0.076722	0.15818	0.974108	3217	1	3.2606	0.0015279	0.0055501	0.50074	217	3	3.2606
Kcnh7	4	0.99847	0.99849	1	20560	0	1.0947	0.0015295	0.0055554	0.50074	218	4	1.0947
Traf1	4	0.99847	0.99849	1	20559	0	1.3623	0.0015326	0.0055665	0.50074	219	4	1.3623
Cpa3	4	0.33083	0.43823	1	8669	1	1.6211	0.001535	0.0055717	0.50074	220	3	1.6211
Rfc1	3	0.9946	0.99471	1	20468	0	4.6214	0.0015353	0.0043451	0.465064	221	3	4.6214
Nup98	4	0.99799	0.99801	1	20547	0	2.3206	0.0015436	0.0056	0.50074	222	4	2.3206
Slc25a51	4	0.74172	0.74139	1	15141	0	3.0582	0.0015544	0.0056432	0.50074	223	3	3.0582
Commd1	4	0.93314	0.93288	1	19160	0	1.2211	0.0015593	0.0056653	0.50074	224	2	1.2211
Olfr166	4	0.68382	0.68419	1	13952	1	0.68162	0.0015628	0.0056773	0.50074	225	2	0.68162
Mfap1b	4	0.3443	0.44553	1	8815	1	2.2965	0.0015934	0.0057857	0.504889	226	2	2.2965
Arhgap6	4	0.52152	0.55394	1	11159	1	1.8697	0.0016072	0.0058317	0.504889	227	3	1.8697
Fam167b	4	0.99839	0.9984	1	20558	0	2.3004	0.0016095	0.0058413	0.504889	228	4	2.3004
Dusp26	4	0.99838	0.99839	1	20557	0	2.1588	0.0016227	0.0058845	0.504889	229	4	2.1588
Mark2	4	0.99837	0.99839	1	20556	0	1.1011	0.0016256	0.0058994	0.504889	230	4	1.1011
Clcn5	4	0.8128	0.81245	1	16701	0	1.6184	0.0016323	0.00592	0.504889	231	3	1.6184
Polr2k	4	0.13314	0.22821	1	4459	1	2.4309	0.0016466	0.0059637	0.506519	232	2	2.4309
4933406M09Rik	4	0.99834	0.99835	1	20555	0	1.0713	0.0016616	0.0060164	0.506581	233	4	1.0713
Wdr75	4	0.10633	0.19506	1	3879	2	0.78979	0.0016653	0.0060275	0.506581	234	1	0.78979
Tm4sf19	4	0.90332	0.90294	1	18594	0	1.3206	0.0016678	0.006038	0.506581	235	2	1.3206
Ezh1	4	0.92121	0.92098	1	18928	0	1.7477	0.0016807	0.0060846	0.508418	236	3	1.7477
Tgfbrap1	4	0.9983	0.9983	1	20554	0	1.3156	0.0017034	0.0061551	0.510079	237	4	1.3156
Myh14	4	0.63505	0.64074	1	13027	1	1.5486	0.0017056	0.0061608	0.510079	238	2	1.5486
Olfr1298	4	0.82194	0.82146	1	16887	0	1.6372	0.0017091	0.0061786	0.510079	239	3	1.6372
Rangap1	3	0.00025253	0.00073997	0.2904	58	2	-5.8571	0.0017486	0.0049467	0.481576	240	1	-5.8571
Serpinb3c	4	0.99819	0.99822	1	20552	0	1.3661	0.0018098	0.0065437	0.534088	241	4	1.3661
Hsp90ab1	4	0.92342	0.92323	1	18970	0	0.47382	0.0018189	0.0065729	0.534088	242	1	0.47382
Hif1a	4	0.99817	0.9982	1	20551	0	1.98	0.001826	0.0065993	0.534129	243	4	1.98
Pvrl3	4	0.99813	0.99815	1	20550	0	1.7852	0.0018708	0.0067686	0.545695	244	4	1.7852
Arpc2	4	0.99496	0.99496	1	20477	0	2.3597	0.0018883	0.0068291	0.548426	245	4	2.3597
Xpo6	4	0.99574	0.99575	1	20495	0	1.387	0.0019289	0.0069744	0.553102	246	4	1.387
Haus1	4	0.02378	0.060882	0.847941	1425	1	3.8379	0.0019452	0.0070272	0.553102	247	3	3.8379
Arhgap19	4	0.93042	0.93018	1	19111	0	1.4803	0.0019489	0.007043	0.553102	248	3	1.4803
Zranb3	4	0.72974	0.7294	1	14876	0	1.2405	0.0019492	0.0070445	0.553102	249	2	1.2405
Trim44	4	0.030585	0.075728	0.873441	1712	1	1.5475	0.0019525	0.0070555	0.553102	250	3	1.5475
Actn4	4	0.043295	0.10302	0.919383	2208	2	-0.63472	0.0019725	0.0071342	0.553102	251	1	-0.63472
Rab21	4	0.98933	0.98935	1	20350	0	1.497	0.0019736	0.007139	0.553102	252	4	1.497
Msto1	4	0.98043	0.98045	1	20169	0	2.2331	0.0019737	0.007139	0.553102	253	3	2.2331
Pxdn	4	0.7496	0.74937	1	15306	0	1.7464	0.0019782	0.0071553	0.553102	254	3	1.7464
Dars	4	0.99748	0.99748	1	20535	0	4.2084	0.0019866	0.0071884	0.553587	255	4	4.2084
Zfp870	4	0.018659	0.04941	0.828103	1180	2	0.70386	0.002001	0.0072378	0.55532	256	2	0.70386
Rpl21	1	0.99798	0.998	1	20546	0	6.7024	0.0020188	0.0020002	0.344761	257	1	6.7024
Kcnj15	4	0.99797	0.99799	1	20545	0	1.3786	0.0020277	0.0073347	0.558602	258	4	1.3786
Rps27	3	0.089947	0.15493	0.970915	3524	1	4.5228	0.0020321	0.0057195	0.502317	259	2	4.5228
Nipal4	4	0.26613	0.39026	1	7605	1	1.2793	0.0020529	0.0074172	0.562809	260	3	1.2793
Rhcg	4	0.67479	0.67578	1	13772	1	0.56641	0.0020749	0.0075031	0.565545	261	2	0.56641
Prpf39	4	0.99792	0.99794	1	20544	0	1.2168	0.0020822	0.0075256	0.565545	262	4	1.2168
Pxk	4	0.90318	0.90278	1	18592	0	1.3855	0.0020842	0.0075355	0.565545	263	3	1.3855
Izumo1	4	0.1525	0.25205	1	4940	1	1.9764	0.0021101	0.0076326	0.570165	264	3	1.9764
Pcdhgb1	4	0.56349	0.58399	1	11802	1	1.4311	0.0021158	0.0076523	0.570165	265	3	1.4311
Micu2	4	0.55798	0.57986	1	11717	1	0.50833	0.002126	0.0076844	0.5705	266	2	0.50833
Dlec1	4	0.60416	0.6154	1	12487	1	1.4154	0.002141	0.0077434	0.57282	267	3	1.4154
Grpr	4	0.99784	0.99787	1	20543	0	1.149	0.0021551	0.0077823	0.573639	268	4	1.149
Ccz1	4	0.99783	0.99785	1	20542	0	1.0366	0.0021684	0.0078303	0.575121	269	4	1.0366
Dhx29	4	0.99782	0.99783	1	20541	0	1.479	0.0021845	0.0078845	0.577049	270	4	1.479
Olfr1023	4	0.48142	0.52722	1	10597	1	1.628	0.0022087	0.007966	0.578912	271	3	1.628
Jagn1	4	0.99266	0.99265	1	20425	0	1.5681	0.0022245	0.008026	0.580229	272	4	1.5681
Map2	4	0.83739	0.83682	1	17219	0	1.0089	0.0022284	0.0080404	0.580229	273	2	1.0089
4930447A16Rik	4	0.74609	0.74579	1	15231	0	1.8897	0.0022555	0.0081263	0.583016	274	3	1.8897
Xylt2	4	0.98149	0.98149	1	20188	0	1.5104	0.0022766	0.0081987	0.583016	275	3	1.5104
Lrit2	4	0.99771	0.99772	1	20540	0	1.3043	0.0022899	0.0082409	0.583016	276	4	1.3043
Dhodh	4	0.64449	0.6488	1	13205	1	2.2662	0.0022958	0.0082606	0.583016	277	3	2.2662
Ubr5	4	0.99208	0.99209	1	20416	0	3.3006	0.0023046	0.0082942	0.583016	278	4	3.3006
Apobec4	4	0.99768	0.99769	1	20538	0	1.3372	0.0023239	0.0083666	0.583016	279	4	1.3372
Suco	4	0.80807	0.8077	1	16582	0	2.2754	0.0023244	0.0083685	0.583016	280	3	2.2754
Kcna1	4	0.99767	0.99768	1	20537	0	1.2637	0.0023299	0.0083848	0.583016	281	4	1.2637
U2af1	2	0.99766	0.9976	1	20536	0	4.0648	0.0023357	0.0045327	0.467748	282	2	4.0648
Noc4l	3	0.4912	0.50016	1	10728	1	4.4813	0.0023407	0.0065609	0.534088	283	2	4.4813
Ube2o	4	0.94315	0.94299	1	19349	0	1.4366	0.0023458	0.0084357	0.583016	284	2	1.4366
Ints2	4	0.00094893	0.0034806	0.411976	158	2	-0.75359	0.0023488	0.0084462	0.583016	285	2	-0.75359
Arhgef2	4	0.86703	0.86658	1	17853	0	1.622	0.002377	0.0085513	0.586346	286	3	1.622
Traf2	4	0.72826	0.7279	1	14854	0	1.8112	0.002401	0.0086348	0.588913	287	3	1.8112
Olfr1215	4	0.77818	0.77784	1	15930	0	1.6542	0.0024042	0.0086458	0.588913	288	3	1.6542
Sfmbt2	4	0.15807	0.25889	1	5064	2	0.13199	0.0024843	0.0089144	0.60323	289	2	0.13199
Naip2	4	0.99746	0.99746	1	20534	0	1.5267	0.0025435	0.0091222	0.60984	290	4	1.5267
Kcnc1	3	0.78932	0.78944	1	16159	0	2.4952	0.0025462	0.0071025	0.553102	291	2	2.4952
Fkbp5	4	0.87268	0.87229	1	17979	0	1.7585	0.0025482	0.0091303	0.60984	292	3	1.7585
Cfap20	4	0.99744	0.99745	1	20533	0	0.9639	0.0025586	0.0091629	0.610045	293	4	0.9639
Mta2	4	0.9974	0.9974	1	20532	0	1.8084	0.0026026	0.0093006	0.616226	294	4	1.8084
Krtap31-1	4	0.94064	0.94052	1	19304	0	1.3965	0.0026071	0.0093155	0.616226	295	3	1.3965
Irf5	4	0.99736	0.99735	1	20531	0	1.0743	0.002643	0.0094417	0.621949	296	4	1.0743
Tac4	4	0.72592	0.72556	1	14802	0	1.5913	0.0026483	0.0094623	0.621949	297	3	1.5913
Kpnb1	2	0.97518	0.97514	1	20048	0	4.5908	0.0026771	0.0051678	0.497513	298	2	4.5908
Fzd1	4	0.16269	0.26451	1	5181	1	1.4002	0.0026841	0.0095702	0.626159	299	3	1.4002
Crot	4	0.19867	0.30866	1	6029	1	-0.088744	0.002689	0.009587	0.626159	300	1	-0.088744
Adrbk2	4	0.9973	0.99729	1	20530	0	1.2309	0.0027021	0.0096345	0.627276	301	4	1.2309
Olfr1126	4	0.99725	0.99725	1	20528	0	1.7732	0.0027504	0.009812	0.634827	302	4	1.7732
Nsmaf	4	0.24576	0.36566	1	7163	2	1.0928	0.0027716	0.0098878	0.637307	303	2	1.0928
control17	1	0.99722	0.99726	1	20525	0	6.4758	0.002775	0.0027433	0.398724	304	1	6.4758
Opn3	4	0.99722	0.99722	1	20524	0	0.96347	0.0027826	0.0099204	0.637307	305	4	0.96347
Gm4303	4	0.61842	0.62697	1	12735	1	2.0033	0.0027913	0.009943	0.637307	306	3	2.0033
Tmx2	4	0.52058	0.55328	1	11143	1	1.9775	0.0028005	0.0099818	0.637817	307	3	1.9775
Pyroxd1	4	0.28962	0.41662	1	8184	1	1.7181	0.0028306	0.010095	0.63823	308	3	1.7181
Cenpt	4	0.74098	0.74063	1	15121	0	-0.010058	0.0028425	0.010136	0.63823	309	1	-0.010058
Exosc9	4	0.12718	0.22076	1	4324	2	1.1176	0.0028426	0.010137	0.63823	310	2	1.1176
Dap3	4	0.011482	0.032843	0.763413	846	2	-1.1958	0.0028937	0.01031	0.63823	311	2	-1.1958
Ckb	4	0.42735	0.4934	1	9828	1	1.5158	0.0028962	0.010318	0.63823	312	3	1.5158
Recql5	4	0.98436	0.98434	1	20243	0	1.6844	0.0029033	0.010342	0.63823	313	4	1.6844
Gadd45a	4	0.99594	0.99595	1	20501	0	1.6129	0.0029045	0.010348	0.63823	314	4	1.6129
Fhl1	4	0.99291	0.99291	1	20429	0	1.9468	0.002908	0.010359	0.63823	315	4	1.9468
Pmpca	3	0.83598	0.83601	1	17188	0	4.4093	0.0029483	0.0082145	0.583016	316	2	4.4093
Dus1l	4	0.99705	0.99703	1	20522	0	0.96135	0.0029535	0.010519	0.644695	317	4	0.96135
Wnt6	4	0.41948	0.48863	1	9729	1	1.0017	0.002974	0.010593	0.646366	318	2	1.0017
Olfr54	4	0.53127	0.56066	1	11297	1	1.6641	0.0029845	0.010628	0.646366	319	3	1.6641
Vmn2r49	4	0.27525	0.40129	1	7844	2	0.16442	0.002996	0.010667	0.646366	320	2	0.16442
Fut1	4	0.59565	0.60864	1	12331	1	1.1252	0.0030207	0.010763	0.649514	321	2	1.1252
Dnajc14	4	0.52871	0.55893	1	11260	1	1.0832	0.0030341	0.010813	0.650036	322	2	1.0832
Blzf1	4	0.59453	0.60777	1	12318	1	1.318	0.0030471	0.010855	0.650036	323	3	1.318
Slc6a3	4	0.92699	0.92675	1	19038	0	1.596	0.00305	0.010866	0.650036	324	3	1.596
Zswim6	4	0.56601	0.58584	1	11843	1	0.038687	0.0030983	0.011025	0.655762	325	1	0.038687
Dhx15	3	0.030787	0.067035	0.864399	1724	2	-1.0801	0.0031307	0.0087082	0.59121	326	1	-1.0801
Tex14	4	0.51282	0.54787	1	11047	1	0.80605	0.0031355	0.011149	0.658793	327	2	0.80605
Ephx1	4	0.33302	0.4394	1	8697	1	0.83354	0.0031494	0.011203	0.658793	328	2	0.83354
Plaa	4	0.99683	0.99682	1	20520	0	1.4438	0.0031676	0.011267	0.658793	329	4	1.4438
Dstn	4	0.77743	0.7771	1	15914	0	1.1331	0.0031697	0.011274	0.658793	330	2	1.1331
Ppif	4	0.99682	0.99681	1	20519	0	1.3395	0.0031772	0.0113	0.658793	331	4	1.3395
Tmem63b	4	0.9968	0.99679	1	20518	0	1.3212	0.0031971	0.011367	0.659681	332	4	1.3212
Rbm8a	4	0.93015	0.92991	1	19105	0	1.1082	0.0032006	0.011379	0.659681	333	2	1.1082
Ccdc69	4	0.99679	0.99678	1	20517	0	1.6657	0.0032095	0.011415	0.659941	334	4	1.6657
Deb1	3	0.87555	0.87576	1	18035	0	4.3795	0.003222	0.0089475	0.603491	335	2	4.3795
Rpl17	1	0.99676	0.99682	1	20516	0	6.3423	0.0032365	0.0031976	0.42916	336	1	6.3423
Rpl7a	2	0.5672	0.56705	1	11864	0	3.2686	0.0032403	0.0062218	0.511597	337	1	3.2686
Chid1	4	0.99675	0.99675	1	20515	0	1.0354	0.0032456	0.011551	0.6636	338	4	1.0354
Rhot1	4	0.26474	0.3886	1	7570	1	0.53201	0.0032517	0.011575	0.6636	339	2	0.53201
Nop2	3	0.46444	0.47785	1	10340	1	3.0892	0.0032541	0.0090339	0.607331	340	2	3.0892
Coa3	4	0.766	0.76578	1	15673	0	0.2648	0.0033029	0.011747	0.667096	341	2	0.2648
Acadl	4	0.85166	0.85112	1	17528	0	1.5947	0.0033045	0.011758	0.667096	342	3	1.5947
E430025E21Rik	4	0.99669	0.99667	1	20514	0	1.5661	0.0033145	0.011794	0.667096	343	4	1.5661
Smco1	4	0.47831	0.52517	1	10548	1	1.4003	0.0033355	0.011869	0.669304	344	3	1.4003
U2af2	4	0.01989	0.052187	0.828103	1243	3	-0.65944	0.003354	0.011934	0.669326	345	1	-0.65944
Cacng5	4	0.86688	0.86645	1	17848	0	1.8787	0.0033758	0.012016	0.671916	346	3	1.8787
Olfr1002	4	0.99353	0.99352	1	20443	0	1.9388	0.0033855	0.012046	0.671916	347	4	1.9388
Nfic	4	0.83396	0.83344	1	17151	0	1.4477	0.0033954	0.012078	0.67192	348	3	1.4477
Mkl2	4	0.9745	0.97442	1	20031	0	1.4226	0.0034174	0.012152	0.674212	349	3	1.4226
Msx3	4	0.27402	0.39982	1	7798	1	1.9123	0.003448	0.012264	0.678363	350	3	1.9123
Wbscr16	4	0.076119	0.15744	0.974108	3202	1	1.8542	0.0034563	0.012293	0.678363	351	3	1.8542
Clns1a	4	0.73825	0.73789	1	15063	0	1.5964	0.0034996	0.012427	0.680981	352	2	1.5964
Itgb6	4	0.19441	0.30345	1	5925	1	1.3054	0.0035052	0.012445	0.680981	353	3	1.3054
Dhdds	4	0.01989	0.052187	0.828103	1238	2	0.48857	0.0035074	0.012455	0.680981	354	2	0.48857
Zfp90	4	0.99649	0.99647	1	20513	0	1.5025	0.0035121	0.012472	0.680981	355	4	1.5025
Pabpc1	3	0.98396	0.9841	1	20235	0	3.0734	0.0035143	0.0097386	0.63206	356	3	3.0734
Tpcn1	4	0.68563	0.68589	1	13989	1	1.7682	0.0035454	0.012585	0.683	357	3	1.7682
Lpcat3	4	0.22258	0.33775	1	6571	2	-0.42907	0.0035586	0.012627	0.683	358	1	-0.42907
Atm	4	0.99644	0.99643	1	20512	0	1.4986	0.003562	0.012637	0.683	359	4	1.4986
Cap1	4	0.8531	0.85257	1	17554	0	1.9405	0.0035646	0.012641	0.683	360	2	1.9405
Tas2r143	4	0.53587	0.56392	1	11360	1	1.6749	0.0035806	0.012695	0.684112	361	3	1.6749
Olfr535	4	0.99637	0.99636	1	20511	0	1.1574	0.0036328	0.012885	0.689158	362	4	1.1574
Tardbp	1	0.99637	0.99643	1	20510	0	6.2201	0.0036338	0.0035703	0.43862	363	1	6.2201
Fam179b	4	0.99635	0.99635	1	20509	0	1.0947	0.0036472	0.01294	0.690114	364	4	1.0947
Map3k2	4	0.58239	0.59826	1	12102	1	0.79779	0.0036608	0.012991	0.691015	365	3	0.79779
Ptbp1	4	0.46797	0.51853	1	10388	1	1.4368	0.0036831	0.013065	0.691162	366	3	1.4368
Vps4b	4	0.87387	0.87347	1	18000	0	1.5012	0.0036997	0.01312	0.691162	367	3	1.5012
Rbm19	3	0.91547	0.91549	1	18814	0	1.5557	0.0037061	0.010264	0.63823	368	2	1.5557
Slc31a2	4	0.90143	0.90102	1	18552	0	1.4254	0.0037136	0.013167	0.69147	369	3	1.4254
Atp13a5	4	0.20119	0.31174	1	6089	1	2.0065	0.0037484	0.013283	0.695252	370	3	2.0065
Col12a1	4	0.99624	0.99624	1	20508	0	1.4628	0.0037627	0.013327	0.695252	371	4	1.4628
Mrps18a	4	0.20702	0.3189	1	6236	1	2.6917	0.003768	0.013345	0.695252	372	3	2.6917
Flad1	4	0.99489	0.99489	1	20473	0	2.2883	0.003775	0.013373	0.695252	373	4	2.2883
Pole	2	0.024686	0.045504	0.81915	1458	1	0.37945	0.0037777	0.0072757	0.556161	374	1	0.37945
Vmn1r113	4	0.99621	0.99622	1	20506	0	1.9827	0.0037908	0.013434	0.696664	375	4	1.9827
Cse1l	3	0.043796	0.086846	0.896319	2221	1	2.3971	0.003802	0.010527	0.644695	376	2	2.3971
Ufc1	4	0.94783	0.94774	1	19433	0	2.6472	0.0038021	0.013476	0.697077	377	2	2.6472
Polr3a	3	0.090958	0.1564	0.97223	3544	1	2.5118	0.0038596	0.010679	0.646366	378	2	2.5118
Vps33a	4	0.99614	0.99614	1	20504	0	1.4976	0.003861	0.013679	0.703007	379	4	1.4976
Dctn5	4	0.69529	0.69507	1	14177	1	0.64957	0.0038653	0.013693	0.703007	380	2	0.64957
Fktn	4	0.9961	0.9961	1	20503	0	1.4075	0.0039048	0.013814	0.70396	381	4	1.4075
Kif6	4	0.82284	0.82238	1	16906	0	1.7357	0.0039385	0.013928	0.707264	382	3	1.7357
Hmgcll1	4	0.90177	0.90135	1	18562	0	1.2483	0.0039436	0.013947	0.707264	383	2	1.2483
Rabl6	4	0.73099	0.73065	1	14900	0	1.1699	0.0039741	0.014047	0.710578	384	2	1.1699
Fcf1	3	0.6378	0.63798	1	13086	0	0.4967	0.0039746	0.010991	0.655626	385	1	0.4967
Olfr715	4	0.62113	0.62923	1	12785	1	2.0173	0.0039979	0.014122	0.711879	386	3	2.0173
Pmfbp1	4	0.61643	0.62531	1	12699	1	1.1604	0.0040187	0.014198	0.711879	387	2	1.1604
Olfr747	4	0.96822	0.96809	1	19902	0	1.6572	0.0040358	0.014258	0.711879	388	3	1.6572
Cyp2d12	4	0.99072	0.99069	1	20380	0	1.9029	0.0040373	0.01426	0.711879	389	4	1.9029
Mroh8	4	0.99596	0.99597	1	20502	0	1.1704	0.0040379	0.014261	0.711879	390	4	1.1704
Olfr31	4	0.73313	0.73283	1	14947	0	1.468	0.0040431	0.01428	0.711879	391	3	1.468
Got2	4	0.95655	0.95644	1	19624	0	2.2187	0.0040663	0.014358	0.712907	392	3	2.2187
Kcnt2	4	0.93989	0.93979	1	19289	0	1.1931	0.0040698	0.014369	0.712907	393	2	1.1931
Abce1	3	0.060715	0.11218	0.925747	2872	1	3.4141	0.0040797	0.011266	0.658793	394	2	3.4141
Rragc	4	0.98592	0.98589	1	20275	0	1.249	0.0040902	0.014443	0.714854	395	4	1.249
Sycp2	4	0.818	0.81757	1	16820	0	1.0577	0.0041209	0.014542	0.717963	396	3	1.0577
Zfp874a	4	0.59318	0.60668	1	12284	1	0.90121	0.0041439	0.014623	0.717963	397	2	0.90121
Cox7a1	4	0.99585	0.99587	1	20499	0	1.4551	0.0041482	0.014634	0.717963	398	4	1.4551
Usp19	4	0.99585	0.99586	1	20498	0	1.1433	0.0041516	0.014645	0.717963	399	4	1.1433
Uba2	3	0.01366	0.036034	0.775717	950	2	-0.19769	0.0041664	0.011491	0.662468	400	1	-0.19769
Taf7	4	0.079183	0.1613	0.977308	3278	1	1.8057	0.004175	0.014716	0.71971	401	3	1.8057
Olfr1347	4	0.99581	0.99582	1	20497	0	1.0735	0.0041936	0.014784	0.721333	402	4	1.0735
Exoc6	4	0.38491	0.46844	1	9296	1	1.4377	0.0042231	0.014885	0.722737	403	3	1.4377
Fam210a	4	0.98221	0.9822	1	20207	0	2.1003	0.0042472	0.014962	0.723201	404	3	2.1003
Pkmyt1	3	0.12755	0.20886	1	4335	1	4.3022	0.0042669	0.011798	0.667096	405	2	4.3022
Prl3d2	4	0.43058	0.4954	1	9865	1	1.7509	0.0042743	0.015048	0.724925	406	3	1.7509
Zfand5	4	0.97108	0.97099	1	19967	0	1.4645	0.0042791	0.015068	0.724925	407	3	1.4645
Tbx18	4	0.97342	0.9733	1	20009	0	1.9002	0.0042897	0.015103	0.724925	408	3	1.9002
Spdl1	4	0.0077953	0.024154	0.705914	670	2	0.0077504	0.0043254	0.015221	0.727207	409	2	0.0077504
Ctxn1	4	0.99564	0.99565	1	20494	0	1.2386	0.0043591	0.015336	0.730495	410	4	1.2386
Sf3b6	4	0.08888	0.17327	0.987821	3496	1	2.2947	0.004365	0.015361	0.730495	411	2	2.2947
Prpf18	4	0.49245	0.53441	1	10747	1	0.79351	0.0043765	0.015403	0.730795	412	2	0.79351
Chchd1	4	0.92292	0.92274	1	18960	0	2.119	0.0043941	0.015462	0.731913	413	3	2.119
Mxra8	4	0.99558	0.99558	1	20493	0	1.1669	0.0044221	0.015558	0.732436	414	4	1.1669
Fancb	4	0.39801	0.47606	1	9451	1	0.48727	0.0044276	0.015579	0.732436	415	3	0.48727
Eif2b1	2	0.99557	0.99547	1	20492	0	4.1502	0.0044297	0.0084971	0.584571	416	2	4.1502
Oxa1l	4	0.93875	0.93864	1	19261	0	3.1385	0.0044574	0.015679	0.733807	417	3	3.1385
Unc79	4	0.71357	0.71311	1	14551	0	1.4957	0.0044719	0.015732	0.734611	418	3	1.4957
Pms1	4	0.72414	0.72379	1	14755	0	1.3894	0.0044876	0.015785	0.735389	419	3	1.3894
Ralbp1	4	0.9955	0.99551	1	20491	0	1.1546	0.0045008	0.015831	0.735799	420	4	1.1546
Gtf3a	4	0.075224	0.15628	0.97223	3187	2	1.7928	0.0045222	0.015916	0.736547	421	2	1.7928
Pip4k2b	4	0.80461	0.80429	1	16494	0	1.5081	0.0045569	0.016029	0.73844	422	3	1.5081
Gm8909	4	0.99543	0.99545	1	20490	0	1.1254	0.004568	0.016065	0.73844	423	4	1.1254
Lactb	4	0.95926	0.95915	1	19683	0	1.3825	0.0045919	0.016144	0.740451	424	3	1.3825
Tamm41	4	0.84322	0.84264	1	17347	0	1.019	0.0046039	0.016182	0.740544	425	2	1.019
Nrbp1	4	0.99537	0.99538	1	20489	0	1.4636	0.0046278	0.016271	0.742958	426	4	1.4636
Nsa2	3	0.038562	0.07884	0.875396	2018	1	2.5757	0.0046508	0.012853	0.689158	427	2	2.5757
Orc5	3	0.002304	0.0064515	0.506618	291	2	-4.2838	0.0046648	0.012889	0.689158	428	1	-4.2838
S1pr5	4	0.99532	0.99532	1	20488	0	1.1353	0.0046826	0.016452	0.746698	429	4	1.1353
Ggnbp2	4	0.95955	0.95943	1	19695	0	1.6193	0.0046848	0.016461	0.746698	430	3	1.6193
control174	1	0.99529	0.99534	1	20487	0	4.2621	0.0047105	0.0046305	0.472248	431	1	4.2621
Src	4	0.99528	0.99528	1	20486	0	2.0296	0.004725	0.016614	0.748344	432	4	2.0296
Slc31a1	4	0.36106	0.45486	1	9014	1	0.26546	0.0047341	0.016641	0.748344	433	1	0.26546
Ccdc96	4	0.99526	0.99527	1	20485	0	1.3572	0.0047351	0.016643	0.748344	434	4	1.3572
Brix1	3	0.70593	0.70598	1	14383	0	4.2739	0.0047411	0.013097	0.691162	435	2	4.2739
Irf8	4	0.99525	0.99525	1	20484	0	1.1307	0.0047481	0.016683	0.748526	436	4	1.1307
Zrsr1	4	0.96847	0.96836	1	19909	0	1.7437	0.0047756	0.016788	0.751605	437	3	1.7437
Dynll2	4	0.99519	0.99519	1	20483	0	1.3177	0.0048124	0.016909	0.754449	438	4	1.3177
Adgre5	4	0.59861	0.61097	1	12387	1	1.592	0.0048264	0.016961	0.754449	439	3	1.592
Olfr527	4	0.8003	0.79999	1	16396	0	1.4058	0.0048478	0.017039	0.75549	440	3	1.4058
Zzz3	4	0.99404	0.99404	1	20452	0	1.3991	0.0048693	0.017111	0.75549	441	4	1.3991
Tmem104	4	0.99513	0.99513	1	20482	0	1.3862	0.0048717	0.017118	0.75549	442	4	1.3862
Vps18	4	0.99512	0.99513	1	20481	0	1.8447	0.0048755	0.017131	0.75549	443	4	1.8447
Rpn2	4	0.81265	0.8123	1	16697	0	1.6354	0.0048874	0.017171	0.755631	444	3	1.6354
Mrps27	3	0.54163	0.54454	1	11451	1	3.3906	0.0048985	0.013523	0.69776	445	2	3.3906
Fos	4	0.99508	0.99509	1	20479	0	1.1927	0.0049153	0.017272	0.757468	446	4	1.1927
Trmu	4	0.96314	0.96303	1	19771	0	1.4333	0.0049307	0.017324	0.757468	447	3	1.4333
Lzts3	4	0.99507	0.99507	1	20478	0	0.98741	0.0049325	0.017329	0.757468	448	4	0.98741
Nprl3	4	0.96166	0.96152	1	19731	0	1.0579	0.0049417	0.017359	0.757468	449	3	1.0579
Dynlt1c	4	0.45296	0.50907	1	10166	1	0.036992	0.0049895	0.017498	0.760302	450	1	0.036992
Ebna1bp2	3	0.99185	0.99195	1	20407	0	3.3827	0.0049987	0.013788	0.70396	451	3	3.3827
Tirap	4	0.73941	0.73904	1	15090	0	1.5578	0.0050448	0.01769	0.761035	452	3	1.5578
Sox17	4	0.99494	0.99494	1	20476	0	1.2854	0.0050645	0.017753	0.761035	453	4	1.2854
Fermt2	4	0.16912	0.27238	1	5341	2	0.14401	0.0050662	0.017763	0.761035	454	2	0.14401
Guk1	4	0.57182	0.59021	1	11934	1	2.3344	0.0050741	0.01779	0.761035	455	2	2.3344
Tapbp	4	0.99491	0.99492	1	20475	0	1.4131	0.005086	0.017833	0.761035	456	4	1.4131
Olfr733	4	0.99491	0.99491	1	20474	0	1.0154	0.005087	0.017838	0.761035	457	4	1.0154
Clpp	4	0.96411	0.96402	1	19797	0	1.2019	0.0050957	0.017867	0.761035	458	3	1.2019
Olfr148	4	0.86269	0.86227	1	17748	0	1.2595	0.0051085	0.017911	0.761035	459	2	1.2595
AY074887	4	0.99192	0.99192	1	20409	0	1.4581	0.0051213	0.017953	0.761035	460	4	1.4581
Vmn1r68	4	0.85057	0.85003	1	17505	0	1.1278	0.0051215	0.017954	0.761035	461	2	1.1278
Fhl4	4	0.99486	0.99486	1	20472	0	1.1329	0.0051429	0.018016	0.761035	462	4	1.1329
Gmppb	4	0.10874	0.19807	1	3912	2	1.3788	0.0051517	0.018043	0.761035	463	2	1.3788
Mpzl2	4	0.99485	0.99485	1	20471	0	1.399	0.0051527	0.018045	0.761035	464	4	1.399
Hfm1	4	0.95296	0.95278	1	19551	0	1.676	0.0051658	0.018092	0.761035	465	3	1.676
Tmem246	4	0.99483	0.99483	1	20470	0	1.4269	0.0051705	0.018105	0.761035	466	4	1.4269
Mmp15	4	0.67276	0.67395	1	13724	1	0.48951	0.0052449	0.018376	0.767067	467	2	0.48951
Rad21	4	0.9362	0.93601	1	19222	0	2.0185	0.0052504	0.018397	0.767067	468	3	2.0185
Caly	4	0.8515	0.85098	1	17524	0	1.7043	0.0053166	0.018613	0.772965	469	3	1.7043
Ypel3	4	0.40207	0.47844	1	9500	1	1.4646	0.0053605	0.018763	0.777596	470	3	1.4646
Taf5l	4	0.69021	0.69018	1	14076	1	1.6667	0.0053747	0.018804	0.777744	471	2	1.6667
Rps28	2	0.043193	0.077706	0.87508	2206	1	0.72135	0.005389	0.01033	0.63823	472	1	0.72135
Mrpl24	4	0.11222	0.20239	1	3985	2	1.0695	0.0053981	0.018879	0.778558	473	2	1.0695
Rabggta	4	0.86146	0.86101	1	17717	0	2.7542	0.0054189	0.018954	0.778558	474	3	2.7542
Fem1a	4	0.99456	0.99456	1	20467	0	1.6207	0.0054395	0.019023	0.778558	475	4	1.6207
Ralgds	4	0.99456	0.99456	1	20466	0	1.131	0.0054416	0.019033	0.778558	476	4	1.131
1700015F17Rik	4	0.99454	0.99454	1	20465	0	1.0328	0.0054622	0.0191	0.778558	477	4	1.0328
Nploc4	4	0.19592	0.30533	1	5960	2	1.5064	0.0054678	0.019117	0.778558	478	2	1.5064
Abca8b	4	0.99452	0.99452	1	20464	0	1.3279	0.0054776	0.019144	0.778558	479	4	1.3279
Tspan13	4	0.85875	0.85831	1	17662	0	1.3012	0.0054856	0.019171	0.778558	480	3	1.3012
Mcm6	4	0.21914	0.33363	1	6519	1	2.9718	0.005499	0.019223	0.778558	481	3	2.9718
Gm11568	4	0.33249	0.43914	1	8686	1	1.6058	0.0055002	0.019226	0.778558	482	3	1.6058
G3bp1	4	0.99064	0.9906	1	20378	0	1.2149	0.0055041	0.019239	0.778558	483	4	1.2149
4933413G19Rik	4	0.89017	0.88985	1	18340	0	1.5748	0.0055707	0.019455	0.783613	484	3	1.5748
Efcab14	4	0.99442	0.99442	1	20462	0	1.2167	0.0055785	0.019479	0.783613	485	4	1.2167
Zfp775	4	0.99441	0.99441	1	20461	0	1.1052	0.0055889	0.019515	0.783613	486	4	1.1052
Dyrk1b	4	0.99436	0.99436	1	20460	0	0.99504	0.0056383	0.019678	0.787627	487	4	0.99504
Ptcd3	4	0.99435	0.99435	1	20459	0	1.6032	0.005651	0.019719	0.787627	488	4	1.6032
Pawr	4	0.26395	0.38763	1	7552	2	-0.33399	0.0056534	0.01973	0.787627	489	1	-0.33399
Mast2	4	0.79886	0.79858	1	16362	0	1.2513	0.0056776	0.019806	0.787628	490	3	1.2513
Smok3b	4	0.45813	0.51231	1	10249	1	1.1354	0.0056926	0.019863	0.787628	491	2	1.1354
control271	1	0.9943	0.99437	1	20458	0	4.8644	0.0056975	0.005659	0.50074	492	1	4.8644
Cdc27	3	0.10681	0.17924	0.992806	3882	1	1.1151	0.0056994	0.015667	0.733807	493	2	1.1151
Wars2	4	0.62845	0.63528	1	12914	1	0.64022	0.0057045	0.019902	0.787628	494	2	0.64022
Plxnc1	4	0.96199	0.96185	1	19745	0	1.4452	0.0057244	0.019967	0.787628	495	3	1.4452
Gja10	4	0.99427	0.99427	1	20457	0	1.1525	0.0057328	0.020004	0.787628	496	4	1.1525
Slitrk1	4	0.99426	0.99427	1	20456	0	1.2024	0.0057403	0.020025	0.787628	497	4	1.2024
Clps	4	0.99425	0.99426	1	20455	0	1.2176	0.0057478	0.020048	0.787628	498	4	1.2176
Foxa2	4	0.97867	0.97867	1	20127	0	2.436	0.0057555	0.020073	0.787628	499	3	2.436
Vmn1r91	3	0.78253	0.7826	1	16017	0	1.658	0.005776	0.015865	0.735799	500	2	1.658
Npm1	4	0.44825	0.50619	1	10093	1	3.3052	0.0058066	0.020243	0.792439	501	3	3.3052
Rpn1	3	0.067429	0.12203	0.935431	3016	1	2.0613	0.0058128	0.015964	0.737114	502	2	2.0613
Prph2	4	0.6085	0.61883	1	12567	1	1.4956	0.0058342	0.020334	0.792439	503	3	1.4956
Taf1b	4	0.3516	0.44954	1	8897	1	0.54658	0.0058576	0.020412	0.792439	504	2	0.54658
Olfr168	4	0.74413	0.74382	1	15192	0	1.0885	0.0058848	0.020501	0.792439	505	2	1.0885
Hadh	4	0.36614	0.4577	1	9063	1	1.3769	0.00589	0.020517	0.792439	506	3	1.3769
Uts2r	4	0.9941	0.99411	1	20453	0	1.1208	0.0059002	0.020554	0.792439	507	4	1.1208
Mrpl46	4	0.09408	0.17979	0.993089	3612	1	0.91196	0.0059086	0.02058	0.792439	508	2	0.91196
Dis3	4	0.94175	0.94161	1	19322	0	3.2092	0.0059597	0.020739	0.792888	509	3	3.2092
Rps4x	1	0.99403	0.99407	1	20451	0	5.6358	0.0059666	0.0059114	0.504889	510	1	5.6358
Pydc3	4	0.96714	0.967	1	19873	0	1.9251	0.0059763	0.020793	0.792888	511	3	1.9251
Cand2	4	0.97721	0.9772	1	20102	0	1.7316	0.0059782	0.020804	0.792888	512	3	1.7316
Atp6v1f	3	0.4646	0.47798	1	10345	1	4.2035	0.0059814	0.01641	0.746698	513	2	4.2035
Ell3	4	0.994	0.99401	1	20450	0	1.7746	0.0059968	0.02086	0.792888	514	4	1.7746
Uba6	4	0.23449	0.35213	1	6873	1	0.66596	0.0060107	0.020909	0.792888	515	2	0.66596
Vmn1r202	4	0.99398	0.99399	1	20449	0	1.3689	0.0060156	0.020927	0.792888	516	4	1.3689
Mre11a	4	0.97357	0.97346	1	20015	0	1.9745	0.0060193	0.020937	0.792888	517	3	1.9745
Dmrt1	4	0.40363	0.47936	1	9530	1	-0.33574	0.0060618	0.02108	0.795545	518	1	-0.33574
Fancm	4	0.99391	0.99391	1	20448	0	1.3537	0.0060868	0.021162	0.795894	519	4	1.3537
Ybx3	4	0.99391	0.9939	1	20447	0	1.2584	0.0060902	0.021171	0.795894	520	4	1.2584
Ptpn13	4	0.36472	0.4569	1	9045	1	0.33481	0.0061128	0.021247	0.797291	521	2	0.33481
Ccdc77	4	0.18447	0.29131	1	5694	1	1.1142	0.0062308	0.021628	0.807181	522	2	1.1142
Hira	4	0.53538	0.56355	1	11354	1	1.5489	0.00625	0.021696	0.808262	523	3	1.5489
Cdc73	4	0.0018839	0.0068104	0.506618	253	3	-1.3722	0.0062659	0.021753	0.808655	524	1	-1.3722
Lims1	4	0.99371	0.9937	1	20446	0	1.5326	0.006287	0.021821	0.808655	525	4	1.5326
Olfr585	4	0.99371	0.9937	1	20445	0	1.0171	0.0062882	0.021824	0.808655	526	4	1.0171
Abcb10	4	0.99369	0.99368	1	20444	0	1.4288	0.0063099	0.021888	0.808914	527	4	1.4288
Dync1i2	4	0.11222	0.20239	1	3986	1	2.1199	0.0063169	0.021909	0.808914	528	3	2.1199
Dnaja3	4	0.096339	0.18261	0.99598	3659	1	1.7549	0.006368	0.022074	0.811322	529	3	1.7549
Impa1	4	0.20426	0.31547	1	6169	1	0.35293	0.006419	0.02224	0.811322	530	2	0.35293
Rps15a	3	0.0015388	0.0043552	0.449362	216	2	-4.9708	0.0064271	0.017584	0.761035	531	1	-4.9708
Catsperd	4	0.83636	0.8358	1	17197	0	1.1681	0.0064361	0.022302	0.811322	532	3	1.1681
Ezh2	4	0.99352	0.99351	1	20442	0	1.0745	0.0064804	0.022445	0.811322	533	4	1.0745
Mgmt	4	0.9935	0.99349	1	20441	0	1.1691	0.0064991	0.022507	0.811322	534	4	1.1691
B4galnt3	4	0.91513	0.91485	1	18809	0	1.0392	0.0065134	0.022553	0.811322	535	2	1.0392
Kdsr	4	0.99348	0.99348	1	20440	0	1.0279	0.0065156	0.022561	0.811322	536	4	1.0279
Ciapin1	4	0.79647	0.79616	1	16311	0	1.2575	0.0065183	0.02257	0.811322	537	2	1.2575
Aqr	4	0.1446	0.24239	1	4735	1	1.6712	0.006521	0.022581	0.811322	538	3	1.6712
Abcc4	4	0.57642	0.59369	1	12003	1	1.5491	0.0065315	0.022611	0.811322	539	3	1.5491
Wdr36	4	0.063517	0.14141	0.955384	2930	1	2.2937	0.0065716	0.022743	0.811322	540	2	2.2937
Chaf1a	4	0.29057	0.4171	1	8195	1	1.375	0.006572	0.022745	0.811322	541	3	1.375
Edem2	4	0.99341	0.99341	1	20439	0	1.102	0.0065888	0.022795	0.811322	542	4	1.102
Amd2	4	0.26214	0.38542	1	7505	1	1.7605	0.0065896	0.022798	0.811322	543	3	1.7605
Col19a1	4	0.52973	0.55962	1	11273	1	1.5347	0.0066447	0.022974	0.811322	544	3	1.5347
Sik2	4	0.89067	0.89033	1	18351	0	1.5305	0.0066545	0.023002	0.811322	545	3	1.5305
Vmp1	3	0.030919	0.067224	0.864449	1730	2	-0.83142	0.0066568	0.018174	0.762386	546	1	-0.83142
Lrrc46	4	0.96193	0.96179	1	19744	0	1.5071	0.0066581	0.023018	0.811322	547	3	1.5071
Olfr1100	4	0.99334	0.99333	1	20438	0	1.0838	0.0066602	0.023025	0.811322	548	4	1.0838
Ccdc93	4	0.50974	0.5458	1	10995	1	1.686	0.0066692	0.023055	0.811322	549	3	1.686
Atp6v1e1	4	0.11501	0.20572	1	4053	1	1.1657	0.0066741	0.023072	0.811322	550	2	1.1657
Zfp316	4	0.51333	0.54821	1	11050	1	1.2434	0.0066888	0.023119	0.811322	551	3	1.2434
Mageb5	4	0.99329	0.99328	1	20436	0	1.1935	0.006707	0.023174	0.811322	552	4	1.1935
Rpf2	4	0.06127	0.13858	0.950382	2882	2	-0.58433	0.0067251	0.023234	0.811322	553	1	-0.58433
Snrnp27	3	0.097683	0.16611	0.983156	3695	2	-0.97422	0.0067334	0.018369	0.767067	554	1	-0.97422
Tubb6	4	0.0028425	0.010136	0.571897	338	1	1.3607	0.0067352	0.023271	0.811322	555	3	1.3607
Ramp3	4	0.99326	0.99326	1	20435	0	1.115	0.0067443	0.023301	0.811322	556	4	1.115
Uqcrfs1	4	0.9855	0.98551	1	20268	0	1.9539	0.0067474	0.023311	0.811322	557	4	1.9539
Pes1	4	0.21914	0.33363	1	6510	1	1.7515	0.0067761	0.023404	0.812716	558	3	1.7515
Thumpd2	4	0.9559	0.95577	1	19611	0	1.521	0.0068314	0.023566	0.812716	559	3	1.521
Pik3cg	4	0.99316	0.99316	1	20434	0	1.4327	0.0068352	0.023578	0.812716	560	4	1.4327
Sh3bp5	4	0.92945	0.9292	1	19089	0	1.6008	0.0068355	0.02358	0.812716	561	3	1.6008
Vmn1r126	4	0.13982	0.23657	1	4621	2	1.1558	0.0068366	0.023586	0.812716	562	2	1.1558
Fastkd5	4	0.048764	0.11431	0.92743	2417	1	1.5028	0.0068375	0.023587	0.812716	563	3	1.5028
Azi2	4	0.99314	0.99314	1	20433	0	0.99854	0.0068572	0.023649	0.81304	564	4	0.99854
Sf3a2	2	0.89168	0.89142	1	18368	0	3.7562	0.0068713	0.013127	0.691162	565	2	3.7562
Chd2	4	0.81201	0.81163	1	16678	0	1.5337	0.006916	0.023825	0.81304	566	3	1.5337
Olfr1317	4	0.33563	0.44081	1	8720	1	1.4344	0.0069161	0.023825	0.81304	567	2	1.4344
Ikzf5	4	0.90592	0.90557	1	18643	0	1.4098	0.0069291	0.02387	0.81304	568	3	1.4098
Ap4m1	4	0.97525	0.97515	1	20050	0	1.3463	0.0069326	0.023876	0.81304	569	3	1.3463
Kctd10	4	0.73503	0.73469	1	14987	0	0.64338	0.0069801	0.024027	0.81304	570	2	0.64338
Mob3c	4	0.68288	0.68329	1	13930	1	0.91695	0.006986	0.024049	0.81304	571	2	0.91695
Tbccd1	4	0.99301	0.993	1	20432	0	1.0516	0.0069926	0.024069	0.81304	572	4	1.0516
Tssc1	4	0.99299	0.99298	1	20431	0	1.1965	0.0070149	0.024136	0.81396	573	4	1.1965
Snrpc	4	0.20305	0.314	1	6135	2	1.1327	0.0070311	0.024181	0.814134	574	2	1.1327
Mtg1	4	0.99295	0.99295	1	20430	0	1.3689	0.0070498	0.024244	0.814937	575	4	1.3689
Slc35b1	4	0.0021544	0.0077799	0.531686	276	2	-0.32261	0.0070821	0.024335	0.816242	576	2	-0.32261
Tex19.1	4	0.86565	0.86523	1	17814	0	0.8884	0.0070915	0.024363	0.816242	577	2	0.8884
Olfr523	4	0.93223	0.93196	1	19146	0	1.6372	0.0071272	0.02449	0.816242	578	3	1.6372
Agtr1a	4	0.99287	0.99288	1	20427	0	0.72186	0.0071287	0.024495	0.816242	579	4	0.72186
Alox15	4	0.56236	0.58315	1	11786	1	0.73748	0.0071331	0.024508	0.816242	580	3	0.73748
Susd4	4	0.52149	0.55393	1	11158	1	1.66	0.0071369	0.02452	0.816242	581	3	1.66
Ccl19	4	0.13385	0.22912	1	4475	2	0.81708	0.007147	0.02456	0.816242	582	2	0.81708
Exosc3	4	0.13746	0.23364	1	4566	1	0.056881	0.0072096	0.02477	0.820582	583	1	0.056881
Dad1	4	0.0040934	0.014454	0.622112	447	2	-1.2741	0.0072096	0.02477	0.820582	584	2	-1.2741
Ralgapa1	4	0.91778	0.91756	1	18854	0	1.7823	0.0072312	0.024841	0.821631	585	3	1.7823
Ranbp6	4	0.99275	0.99275	1	20426	0	1.2578	0.0072528	0.024917	0.822836	586	4	1.2578
Gmfb	4	0.8516	0.85107	1	17525	0	1.4283	0.0072696	0.024969	0.823214	587	3	1.4283
Cox20	4	0.97578	0.97569	1	20066	0	1.3631	0.0072861	0.025023	0.823669	588	3	1.3631
Gnl2	3	0.068782	0.12401	0.935431	3040	2	-1.3267	0.0073649	0.020032	0.787628	589	1	-1.3267
Mrpl36	4	0.019897	0.0522	0.828103	1251	1	0.78172	0.0073881	0.02535	0.833126	590	2	0.78172
Aox2	4	0.99258	0.99258	1	20424	0	0.97558	0.0074199	0.025468	0.835369	591	4	0.97558
Stx19	4	0.82738	0.82689	1	17011	0	1.6286	0.0074616	0.025607	0.83625	592	3	1.6286
Cdk19	4	0.78103	0.78066	1	15987	0	0.51338	0.0074901	0.0257	0.837963	593	2	0.51338
Mrps5	4	0.58803	0.60259	1	12193	1	1.7653	0.0075095	0.025766	0.838765	594	3	1.7653
Bop1	3	0.5708	0.5716	1	11920	1	0.85508	0.007537	0.020476	0.792439	595	2	0.85508
Abcc9	4	0.53182	0.56105	1	11308	1	1.3415	0.0075555	0.025911	0.840275	596	3	1.3415
Pde3b	4	0.92279	0.92262	1	18958	0	1.4952	0.0075571	0.025916	0.840275	597	3	1.4952
Cpsf4	4	0.14277	0.24014	1	4696	1	2.0158	0.0075727	0.025973	0.840275	598	2	2.0158
Yars2	3	0.88758	0.88772	1	18282	0	4.1338	0.0075736	0.020564	0.792439	599	2	4.1338
Isy1	3	0.71298	0.713	1	14533	0	2.5234	0.0075753	0.020571	0.792439	600	2	2.5234
Aff2	4	0.9068	0.90649	1	18663	0	1.9083	0.0075831	0.026006	0.840275	601	3	1.9083
Xpnpep2	4	0.52397	0.55564	1	11203	1	1.3068	0.0075862	0.026016	0.840275	602	3	1.3068
Wdr48	3	0.89032	0.89043	1	18343	0	2.8636	0.0076109	0.020669	0.792888	603	2	2.8636
Gabrr2	4	0.92113	0.9209	1	18926	0	1.2932	0.0076325	0.026151	0.842009	604	3	1.2932
Ugt2b38	4	0.99235	0.99235	1	20422	0	1.195	0.0076506	0.02621	0.84261	605	4	1.195
Slc44a3	4	0.99233	0.99234	1	20421	0	1.6501	0.0076666	0.026254	0.842654	606	4	1.6501
Tomm40l	4	0.27463	0.40055	1	7819	1	0.89535	0.0077085	0.026385	0.842654	607	2	0.89535
Olfr209	4	0.74385	0.74353	1	15188	0	0.90086	0.0077242	0.026447	0.842654	608	2	0.90086
Lancl3	4	0.85419	0.8537	1	17575	0	1.374	0.0077812	0.026623	0.842654	609	3	1.374
Ptpn3	4	0.99222	0.99223	1	20420	0	1.1424	0.0077814	0.026623	0.842654	610	4	1.1424
Casd1	4	0.67087	0.67221	1	13690	1	1.8085	0.0077902	0.026653	0.842654	611	3	1.8085
Adtrp	4	0.9922	0.99221	1	20419	0	1.0958	0.0077962	0.026666	0.842654	612	4	1.0958
Crisp3	4	0.44288	0.50288	1	10015	1	1.4235	0.0078103	0.026711	0.842654	613	3	1.4235
C330021F23Rik	2	0.91786	0.91776	1	18856	0	3.5502	0.0078418	0.014918	0.722737	614	2	3.5502
Tbca	3	0.90766	0.90772	1	18677	0	3.1195	0.0078521	0.021294	0.797605	615	2	3.1195
Fli1	4	0.98889	0.9889	1	20338	0	1.5806	0.007856	0.026859	0.842654	616	4	1.5806
Psma4	4	0.0045222	0.015916	0.648905	476	2	0.017064	0.0078745	0.026916	0.842654	617	2	0.017064
Iars	3	0.013196	0.034837	0.775717	925	2	-0.72073	0.0078813	0.02137	0.79903	618	1	-0.72073
Plin1	4	0.9921	0.99211	1	20418	0	0.93951	0.0078976	0.026984	0.842654	619	4	0.93951
Ptpn22	4	0.6463	0.65033	1	13238	1	-0.064234	0.0078979	0.026985	0.842654	620	1	-0.064234
Dio2	4	0.6747	0.67571	1	13770	1	1.396	0.0079025	0.027001	0.842654	621	3	1.396
Icam2	4	0.99208	0.9921	1	20417	0	1.0381	0.0079153	0.027045	0.842654	622	4	1.0381
Dnal4	4	0.99207	0.99208	1	20415	0	1.1612	0.0079289	0.027088	0.842654	623	4	1.1612
Haus2	4	0.0066888	0.021578	0.694018	614	2	-1.57	0.0079488	0.02714	0.842654	624	1	-1.57
Fam83f	4	0.9408	0.94068	1	19306	0	1.2726	0.0079675	0.027196	0.842654	625	3	1.2726
Nudt1	4	0.81985	0.81941	1	16855	0	2.055	0.0079681	0.027198	0.842654	626	3	2.055
F2r	4	0.99202	0.99203	1	20414	0	1.0325	0.0079767	0.027224	0.842654	627	4	1.0325
Tsfm	4	0.99202	0.99202	1	20413	0	1.4798	0.0079822	0.027249	0.842654	628	4	1.4798
Rps27a	1	0.99201	0.99199	1	20412	0	5.3661	0.0079918	0.0079632	0.578912	629	1	5.3661
Scfd1	2	0.5615	0.56137	1	11773	0	2.9466	0.007995	0.015214	0.727207	630	1	2.9466
Vmn2r34	4	0.77963	0.77928	1	15960	0	0.38824	0.0079998	0.027306	0.842654	631	2	0.38824
Gjb2	4	0.32782	0.43658	1	8634	1	1.3844	0.0080044	0.027319	0.842654	632	3	1.3844
Edil3	4	0.99197	0.99197	1	20411	0	1.2048	0.0080302	0.027396	0.842654	633	4	1.2048
Syt7	4	0.99195	0.99195	1	20410	0	0.80482	0.0080522	0.027461	0.843404	634	4	0.80482
Prl7a2	4	0.015191	0.041507	0.807594	1015	1	0.93751	0.0080851	0.027577	0.843592	635	2	0.93751
Olfr18	4	0.99189	0.99189	1	20408	0	0.93656	0.0081116	0.027657	0.843592	636	4	0.93656
Zfp715	4	0.6455	0.64968	1	13223	1	1.4987	0.0081495	0.027784	0.843592	637	3	1.4987
Fam184a	4	0.62716	0.63421	1	12887	1	0.25506	0.0081527	0.027793	0.843592	638	2	0.25506
Atp5s	4	0.84341	0.84283	1	17351	0	1.7854	0.0081808	0.02788	0.843592	639	3	1.7854
Gm6164	2	0.45449	0.45438	1	10189	1	2.7549	0.0081865	0.015563	0.732436	640	1	2.7549
Bloc1s1	4	0.40679	0.48114	1	9571	1	1.5237	0.0081873	0.027898	0.843592	641	3	1.5237
Slc7a6os	3	0.84946	0.84955	1	17484	0	1.3304	0.0081873	0.022141	0.811322	642	1	1.3304
Nedd8	1	0.99181	0.99178	1	20406	0	5.345	0.0081905	0.0081666	0.583016	643	1	5.345
Gcc1	4	0.99179	0.99179	1	20405	0	1.2762	0.0082119	0.02798	0.843592	644	4	1.2762
Fgl1	4	0.51043	0.54625	1	11006	1	1.5279	0.0082178	0.028002	0.843592	645	3	1.5279
Tmem125	4	0.81004	0.80966	1	16630	0	1.3	0.0082456	0.028093	0.843592	646	3	1.3
Znrd1	4	0.10456	0.19282	1	3843	1	1.9011	0.0082546	0.028124	0.843592	647	3	1.9011
Ctbp2	4	0.98478	0.98475	1	20254	0	1.3133	0.0082967	0.028254	0.843592	648	4	1.3133
Wdr62	4	0.81554	0.81519	1	16760	0	0.71669	0.0083055	0.028281	0.843592	649	2	0.71669
Slc44a2	4	0.65418	0.65713	1	13374	1	1.6003	0.0083227	0.028336	0.843592	650	3	1.6003
St6galnac2	4	0.42688	0.49311	1	9822	1	1.1745	0.0083444	0.02841	0.843592	651	2	1.1745
Klk1b24	4	0.62422	0.6318	1	12832	1	1.6716	0.008348	0.028419	0.843592	652	3	1.6716
Bhlhe23	4	0.95911	0.959	1	19680	0	1.6222	0.0083717	0.0285	0.843592	653	3	1.6222
Agpat4	4	0.99162	0.99161	1	20404	0	1.1018	0.0083767	0.028518	0.843592	654	4	1.1018
Hmbox1	4	0.99159	0.99158	1	20403	0	1.286	0.0084066	0.028608	0.843592	655	4	1.286
Bud13	4	0.77638	0.77606	1	15896	0	0.079641	0.0084074	0.028611	0.843592	656	1	0.079641
Vmn1r78	4	0.99158	0.99157	1	20402	0	1.2891	0.0084166	0.028635	0.843592	657	4	1.2891
Snrpd3	1	0.99158	0.99155	1	20401	0	5.3119	0.0084212	0.008392	0.583016	658	1	5.3119
Dio3	4	0.99157	0.99155	1	20400	0	1.0123	0.0084322	0.028687	0.843592	659	4	1.0123
Nmnat1	4	0.93556	0.93534	1	19211	0	1.6299	0.0084488	0.028744	0.843592	660	3	1.6299
Eps15l1	4	0.99155	0.99153	1	20399	0	1.1656	0.0084522	0.028752	0.843592	661	4	1.1656
Vmn1r11	4	0.6689	0.67043	1	13648	1	0.17165	0.0084584	0.02877	0.843592	662	1	0.17165
Brk1	4	0.35356	0.45066	1	8923	1	1.5019	0.0085102	0.028937	0.843592	663	3	1.5019
Aff4	4	0.99148	0.99147	1	20398	0	1.4084	0.0085153	0.028954	0.843592	664	4	1.4084
Aprt	4	0.99145	0.99144	1	20397	0	1.5278	0.0085513	0.029074	0.843592	665	4	1.5278
Tbl3	4	0.93076	0.9305	1	19119	0	2.9156	0.0085525	0.029079	0.843592	666	3	2.9156
Gemin7	4	0.90693	0.90663	1	18665	0	1.6511	0.008558	0.029094	0.843592	667	2	1.6511
Spata17	4	0.74725	0.74699	1	15250	0	1.4048	0.0085636	0.029113	0.843592	668	3	1.4048
Vmn1r94	3	0.94927	0.94948	1	19460	0	2.0714	0.0085774	0.023136	0.811322	669	2	2.0714
Mbl1	3	0.59042	0.59061	1	12233	1	0.50965	0.0086079	0.023208	0.811322	670	2	0.50965
Zfp688	4	0.60211	0.61377	1	12454	1	1.489	0.0086099	0.029249	0.843592	671	3	1.489
Kri1	4	0.0074381	0.023332	0.703744	648	3	-2.2617	0.0086112	0.029256	0.843592	672	1	-2.2617
Rccd1	4	0.99138	0.99137	1	20396	0	1.5239	0.0086163	0.029275	0.843592	673	4	1.5239
Rpl7l1	3	0.57692	0.5775	1	12013	1	3.3954	0.0086461	0.023301	0.811322	674	2	3.3954
Kazald1	4	0.96948	0.96936	1	19934	0	1.41	0.0086464	0.029375	0.843592	675	3	1.41
Glrp1	4	0.78706	0.78672	1	16114	0	1.0119	0.0086519	0.029394	0.843592	676	2	1.0119
Aimp2	4	0.73836	0.73801	1	15066	0	0.31327	0.0086621	0.029428	0.843592	677	1	0.31327
Pou3f2	4	0.95793	0.95786	1	19655	0	0.92027	0.0086686	0.029444	0.843592	678	2	0.92027
Olfr913	4	0.75823	0.75796	1	15504	0	1.3069	0.0087008	0.029538	0.843592	679	3	1.3069
Kcnip1	4	0.92578	0.92557	1	19018	0	1.337	0.0087131	0.029583	0.843592	680	3	1.337
Zbed3	4	0.99128	0.99127	1	20395	0	1.0728	0.0087154	0.029589	0.843592	681	4	1.0728
Atl1	4	0.99127	0.99125	1	20394	0	0.93625	0.0087285	0.029636	0.843592	682	4	0.93625
Hmgxb4	4	0.99127	0.99125	1	20393	0	0.91476	0.00873	0.029638	0.843592	683	4	0.91476
Vmn2r89	4	0.98765	0.98764	1	20311	0	1.4514	0.0087344	0.029657	0.843592	684	4	1.4514
Frrs1	4	0.30215	0.42306	1	8325	1	1.2907	0.008764	0.02975	0.843592	685	3	1.2907
Rab1	4	0.99121	0.99119	1	20392	0	1.4014	0.0087946	0.029838	0.843592	686	4	1.4014
Raf1	4	0.99119	0.99118	1	20391	0	1.1126	0.0088079	0.029879	0.843592	687	4	1.1126
Mrps6	4	0.43787	0.49984	1	9953	1	1.6761	0.0088149	0.029903	0.843592	688	3	1.6761
Myocd	4	0.99118	0.99116	1	20390	0	0.84204	0.0088197	0.029918	0.843592	689	4	0.84204
Arih1	4	0.89074	0.8904	1	18354	0	2.3252	0.0088244	0.029934	0.843592	690	3	2.3252
Cmklr1	3	0.99117	0.99126	1	20389	0	1.2967	0.0088286	0.023757	0.81304	691	3	1.2967
Fam151b	4	0.99117	0.99115	1	20388	0	0.81294	0.0088344	0.029962	0.843592	692	4	0.81294
Ccpg1os	4	0.57488	0.59251	1	11978	1	1.3993	0.0088455	0.030003	0.843592	693	3	1.3993
Trmt61a	3	0.11952	0.19743	1	4139	2	-0.76663	0.0089137	0.023983	0.81304	694	1	-0.76663
Rps3a1	2	0.021063	0.03905	0.792908	1295	1	0.016947	0.008914	0.016957	0.754449	695	1	0.016947
Hist1h1d	4	0.9362	0.936	1	19221	0	1.1947	0.0089141	0.030221	0.843592	696	2	1.1947
Six4	4	0.3571	0.4526	1	8963	1	1.4918	0.008916	0.030227	0.843592	697	3	1.4918
Pnpt1	4	0.16914	0.27239	1	5342	1	0.12282	0.0089168	0.03023	0.843592	698	1	0.12282
Ubtf	3	0.90998	0.91006	1	18704	0	4.0792	0.0089233	0.024009	0.81304	699	2	4.0792
Iqsec1	4	0.73917	0.7388	1	15080	0	1.1342	0.0089404	0.0303	0.843592	700	3	1.1342
Ccl27a	4	0.63423	0.64007	1	13010	1	1.3229	0.0089478	0.030322	0.843592	701	3	1.3229
Ankrd35	4	0.99105	0.99103	1	20387	0	1.061	0.0089517	0.030335	0.843592	702	4	1.061
Pip4k2a	4	0.88267	0.88228	1	18178	0	1.737	0.0089624	0.03037	0.843592	703	3	1.737
Bfsp1	4	0.3397	0.443	1	8762	1	0.77858	0.0089703	0.030395	0.843592	704	2	0.77858
Slc25a41	4	0.85848	0.85804	1	17655	0	1.6139	0.0089747	0.030414	0.843592	705	3	1.6139
N4bp1	4	0.59931	0.61152	1	12401	1	1.2059	0.0089845	0.030442	0.843592	706	3	1.2059
Glra3	4	0.98711	0.98709	1	20302	0	1.3971	0.0089869	0.030447	0.843592	707	4	1.3971
Mrgprx2	4	0.56169	0.58264	1	11779	1	1.7094	0.0089943	0.030473	0.843592	708	3	1.7094
Tat	4	0.99099	0.99098	1	20386	0	0.68595	0.0090101	0.030518	0.843592	709	4	0.68595
Fancf	4	0.75346	0.75328	1	15387	0	1.5426	0.0090154	0.030533	0.843592	710	3	1.5426
Olfr1164	4	0.99094	0.99092	1	20385	0	1.6091	0.0090627	0.030697	0.844356	711	4	1.6091
Lhx2	4	0.47024	0.51993	1	10420	1	0.25111	0.0090696	0.030719	0.844356	712	2	0.25111
Pttg1	4	0.24126	0.36021	1	7037	1	1.3883	0.0090778	0.030743	0.844356	713	3	1.3883
Ly6d	4	0.39721	0.47561	1	9442	1	1.174	0.0090852	0.030765	0.844356	714	3	1.174
Ebpl	4	0.52833	0.55867	1	11254	1	1.4581	0.0091346	0.030926	0.845636	715	3	1.4581
Olfr1288	4	0.99085	0.99083	1	20384	0	0.9489	0.0091549	0.030984	0.845636	716	4	0.9489
Snapc4	4	0.22936	0.34598	1	6750	1	1.0478	0.0091714	0.031051	0.845636	717	2	1.0478
C030039L03Rik	4	0.96439	0.96429	1	19804	0	1.6186	0.0091842	0.031089	0.845636	718	3	1.6186
Abcc3	4	0.76674	0.76653	1	15691	0	1.0965	0.0091913	0.031112	0.845636	719	2	1.0965
Gdf10	4	0.99081	0.9908	1	20383	0	1.4218	0.0091913	0.031112	0.845636	720	4	1.4218
Olfr1490	4	0.99076	0.99074	1	20382	0	0.83146	0.0092386	0.031265	0.845636	721	4	0.83146
Khdrbs2	4	0.99076	0.99073	1	20381	0	1.5922	0.0092447	0.031284	0.845636	722	4	1.5922
Oas1a	4	0.15051	0.24964	1	4881	1	1.6616	0.0092515	0.031302	0.845636	723	3	1.6616
Olfr556	4	0.89981	0.89944	1	18523	0	1.5144	0.0092539	0.031312	0.845636	724	3	1.5144
Tmem234	4	0.89316	0.89283	1	18394	0	1.6112	0.0092564	0.031317	0.845636	725	3	1.6112
Iqsec2	4	0.65842	0.66093	1	13455	1	0.072289	0.0092732	0.031369	0.845636	726	1	0.072289
E130311K13Rik	4	0.99072	0.99069	1	20379	0	0.7957	0.0092784	0.031385	0.845636	727	4	0.7957
Gdf6	4	0.97118	0.97108	1	19971	0	1.5679	0.009314	0.031502	0.847684	728	3	1.5679
Pcyox1l	4	0.60521	0.61623	1	12508	1	1.1291	0.0093391	0.031575	0.848526	729	3	1.1291
Trappc6a	4	0.89042	0.89008	1	18345	0	1.3345	0.009363	0.031651	0.849231	730	2	1.3345
Slc7a11	4	0.97459	0.9745	1	20032	0	1.2135	0.0093818	0.031709	0.849231	731	3	1.2135
Defb1	4	0.99061	0.99057	1	20377	0	0.88291	0.0093862	0.031724	0.849231	732	4	0.88291
Dlst	4	0.065297	0.14367	0.957989	2971	2	-0.034828	0.0094769	0.031983	0.852585	733	1	-0.034828
Fbxw17	4	0.99051	0.99047	1	20376	0	1.0938	0.0094855	0.032009	0.852585	734	4	1.0938
Ifne	4	0.98925	0.98927	1	20348	0	1.2758	0.0094981	0.03205	0.852585	735	4	1.2758
Abtb2	4	0.90209	0.90167	1	18571	0	1.2263	0.0095031	0.032064	0.852585	736	3	1.2263
Hspa5	3	0.058703	0.10917	0.925233	2802	1	4.0605	0.0095136	0.025541	0.835394	737	2	4.0605
Sptbn2	4	0.45997	0.51351	1	10277	1	0.58589	0.0095278	0.032135	0.852585	738	2	0.58589
Isg15	4	0.86623	0.8658	1	17829	0	1.2961	0.0095285	0.032137	0.852585	739	3	1.2961
Tfdp1	4	0.48862	0.5319	1	10697	1	1.5705	0.0095387	0.032177	0.852585	740	3	1.5705
Ttbk2	4	0.99046	0.99042	1	20375	0	1.5243	0.0095402	0.03218	0.852585	741	4	1.5243
Ppap2b	4	0.99043	0.99038	1	20374	0	1.0879	0.0095684	0.032278	0.85272	742	4	1.0879
Polr1d	4	0.069846	0.14949	0.96831	3064	2	-0.12577	0.0095787	0.032309	0.85272	743	1	-0.12577
Crnn	4	0.88442	0.88405	1	18215	0	1.5407	0.0096178	0.032431	0.852739	744	3	1.5407
Cpeb3	4	0.99038	0.99034	1	20373	0	1.0829	0.0096202	0.032441	0.852739	745	4	1.0829
Tgds	4	0.54212	0.56832	1	11459	1	1.182	0.0096296	0.032475	0.852739	746	3	1.182
Mmp23	4	0.99037	0.99033	1	20372	0	1.2772	0.0096297	0.032475	0.852739	747	4	1.2772
Sirt5	4	0.99036	0.99032	1	20371	0	1.3061	0.0096423	0.032521	0.852863	748	4	1.3061
Lage3	4	0.75575	0.75553	1	15450	0	0.19003	0.0096805	0.032644	0.854696	749	1	0.19003
Mcoln1	4	0.90822	0.90789	1	18685	0	1.2559	0.0096992	0.032711	0.854696	750	3	1.2559
Rsg1	4	0.99029	0.99025	1	20370	0	0.92685	0.0097087	0.032753	0.854696	751	4	0.92685
Rbm47	4	0.86626	0.86584	1	17830	0	1.4445	0.0097102	0.032757	0.854696	752	3	1.4445
Sprtn	3	0.08653	0.15002	0.96831	3441	1	2.7673	0.0097376	0.026122	0.842009	753	2	2.7673
Rbm4	4	0.99026	0.99022	1	20369	0	0.88165	0.0097389	0.032843	0.855879	754	4	0.88165
Jsrp1	4	0.5805	0.59681	1	12074	1	1.3457	0.0097721	0.032951	0.856779	755	3	1.3457
Plekhm1	4	0.26832	0.39285	1	7656	1	1.1703	0.0097753	0.032961	0.856779	756	2	1.1703
Pa2g4	4	0.99019	0.99015	1	20368	0	1.0294	0.0098058	0.033055	0.856988	757	4	1.0294
Mafb	4	0.99015	0.9901	1	20367	0	1.0583	0.0098522	0.0332	0.856988	758	4	1.0583
Nudcd3	4	0.44453	0.5039	1	10038	1	2.3105	0.0098576	0.033221	0.856988	759	3	2.3105
Ptger3	4	0.99014	0.99009	1	20366	0	1.0281	0.0098587	0.033226	0.856988	760	4	1.0281
U2surp	3	0.4764	0.48777	1	10520	1	2.5736	0.0098685	0.026454	0.842654	761	2	2.5736
Olfr652	4	0.47138	0.5207	1	10438	1	1.3834	0.0098862	0.033306	0.856988	762	3	1.3834
Ctu2	4	0.96801	0.96789	1	19894	0	1.1551	0.0098929	0.033327	0.856988	763	3	1.1551
Fcamr	4	0.99009	0.99005	1	20365	0	0.78478	0.0099085	0.033376	0.856988	764	4	0.78478
Cst7	4	0.42101	0.48959	1	9751	1	1.2418	0.0099305	0.033441	0.856988	765	3	1.2418
Slc25a26	4	0.11368	0.20415	1	4016	2	-0.17652	0.009935	0.033451	0.856988	766	1	-0.17652
Rph3al	4	0.55626	0.57854	1	11684	1	1.3115	0.0099409	0.033465	0.856988	767	3	1.3115
Rsl1d1	3	0.056115	0.10533	0.921254	2702	1	2.2262	0.0099454	0.026653	0.842654	768	2	2.2262
Ppp1r11	4	0.99004	0.99001	1	20364	0	1.2608	0.0099585	0.033529	0.856988	769	4	1.2608
Pcolce2	4	0.90658	0.90624	1	18659	0	1.2225	0.0099858	0.033623	0.856988	770	2	1.2225
Scrn3	4	0.53944	0.56644	1	11418	1	1.1606	0.01002	0.03372	0.856988	771	3	1.1606
Wdr77	3	0.90693	0.90701	1	18666	0	1.3016	0.010022	0.02685	0.842654	772	2	1.3016
Trmt10b	4	0.98997	0.98994	1	20363	0	1.2755	0.01003	0.033747	0.856988	773	4	1.2755
Lnpep	4	0.14947	0.24834	1	4851	1	1.3735	0.010035	0.033763	0.856988	774	3	1.3735
Reep4	4	0.98995	0.98991	1	20362	0	1.0673	0.010051	0.033814	0.856988	775	4	1.0673
Kdm5c	4	0.63116	0.63751	1	12965	1	1.0604	0.010053	0.033822	0.856988	776	2	1.0604
Sprr2h	4	0.16739	0.27025	1	5299	1	0.84022	0.010071	0.033878	0.856988	777	2	0.84022
Ybey	4	0.98386	0.98383	1	20234	0	1.8727	0.010093	0.033945	0.857514	778	4	1.8727
control321	1	0.98987	0.98986	1	20361	0	4.0111	0.010132	0.010063	0.63823	779	1	4.0111
Rfc2	4	0.0054101	0.018467	0.684233	534	2	-1.2512	0.010138	0.034083	0.858245	780	2	-1.2512
0610010B08Rik	4	0.98983	0.9898	1	20360	0	1.6444	0.010169	0.034191	0.858245	781	4	1.6444
Sf1	3	0.04778	0.0928	0.908196	2382	2	-1.4105	0.010175	0.027252	0.842654	782	1	-1.4105
Cstf3	4	0.22646	0.34241	1	6660	2	-0.47672	0.010189	0.034255	0.858245	783	1	-0.47672
Tlcd2	4	0.38683	0.46955	1	9316	1	1.1366	0.010208	0.03431	0.858245	784	2	1.1366
Znhit6	4	0.10177	0.18935	1	3777	2	-0.75221	0.01024	0.034412	0.858245	785	1	-0.75221
2021-09-14	4	0.98975	0.98972	1	20359	0	0.9704	0.010251	0.034445	0.858245	786	4	0.9704
Hs3st4	4	0.97543	0.97533	1	20055	0	1.677	0.010255	0.034459	0.858245	787	3	1.677
Svs3b	4	0.98974	0.98971	1	20358	0	0.94325	0.010258	0.034471	0.858245	788	4	0.94325
control492	1	0.98971	0.98972	1	20357	0	2.5463	0.010286	0.010226	0.63823	789	1	2.5463
Trpv5	4	0.14202	0.23922	1	4680	2	0.071082	0.010291	0.034585	0.858245	790	2	0.071082
Idua	4	0.98969	0.98967	1	20356	0	1.1834	0.010307	0.034644	0.858245	791	4	1.1834
Ankdd1b	4	0.9862	0.98617	1	20283	0	1.4257	0.010316	0.034673	0.858245	792	4	1.4257
Hnf1a	4	0.23188	0.34902	1	6808	1	0.30338	0.010342	0.03474	0.858245	793	2	0.30338
Slc16a7	4	0.98263	0.98262	1	20215	0	1.2121	0.010351	0.034772	0.858245	794	3	1.2121
Crtam	4	0.98963	0.98961	1	20355	0	1.4154	0.01037	0.034836	0.858245	795	4	1.4154
Mctp1	4	0.65026	0.65371	1	13297	1	1.812	0.010375	0.034849	0.858245	796	3	1.812
Olfr418	4	0.98962	0.98961	1	20354	0	1.3459	0.010379	0.034858	0.858245	797	4	1.3459
C3ar1	4	0.38988	0.47131	1	9356	1	0.80706	0.010388	0.03489	0.858245	798	2	0.80706
Bzw2	4	0.98958	0.98957	1	20353	0	1.0311	0.010417	0.034982	0.858496	799	4	1.0311
Med30	3	0.081598	0.14292	0.956749	3335	2	-0.70826	0.010442	0.027938	0.843592	800	1	-0.70826
Noa1	4	0.94259	0.94243	1	19338	0	1.3263	0.010444	0.03507	0.859628	801	2	1.3263
Pja2	3	0.95328	0.95355	1	19559	0	1.4832	0.010457	0.027976	0.843592	802	3	1.4832
Mzf1	4	0.33992	0.44312	1	8766	1	1.3638	0.010497	0.035231	0.861005	803	3	1.3638
1500015O10Rik	4	0.9895	0.9895	1	20352	0	1.1743	0.010503	0.03525	0.861005	804	4	1.1743
Chd6	4	0.97742	0.97741	1	20107	0	1.8242	0.010503	0.035251	0.861005	805	3	1.8242
Gxylt2	4	0.98615	0.98613	1	20282	0	1.6813	0.01054	0.035365	0.86145	806	4	1.6813
Mrpl37	4	0.00608	0.020118	0.688747	572	2	-1.0221	0.010545	0.035383	0.86145	807	2	-1.0221
Krt14	4	0.92697	0.92672	1	19037	0	1.0482	0.010591	0.035525	0.86209	808	3	1.0482
D6Wsu163e	4	0.9894	0.9894	1	20351	0	1.0596	0.010599	0.035546	0.86209	809	4	1.0596
Pak2	4	0.58148	0.59755	1	12087	1	0.83892	0.010655	0.035721	0.865163	810	2	0.83892
Krtap4-13	4	0.59393	0.60728	1	12298	1	0.60841	0.010698	0.035843	0.865163	811	2	0.60841
Nr4a2	4	0.50428	0.54212	1	10911	1	0.75993	0.010698	0.035843	0.865163	812	2	0.75993
Cybrd1	4	0.98928	0.9893	1	20349	0	1.269	0.010716	0.035895	0.865163	813	4	1.269
Coa5	4	0.98924	0.98925	1	20347	0	1.3639	0.010759	0.036027	0.865163	814	4	1.3639
Mphosph10	4	0.21004	0.32257	1	6307	2	0.8195	0.010766	0.036044	0.865163	815	2	0.8195
Ptdss2	4	0.98922	0.98923	1	20346	0	0.72177	0.010776	0.03609	0.865163	816	4	0.72177
Olfr397	4	0.24497	0.3647	1	7137	1	0.62106	0.010778	0.036097	0.865163	817	2	0.62106
Kcng2	4	0.63454	0.64032	1	13018	1	1.2276	0.010788	0.036128	0.865163	818	3	1.2276
Rpl34	4	0.97553	0.97544	1	20058	0	2.7208	0.0108	0.036167	0.865163	819	3	2.7208
Mvd	4	0.86202	0.86161	1	17731	0	1.6648	0.010849	0.036318	0.865163	820	3	1.6648
Gm14850	4	0.61678	0.62561	1	12702	1	0.8526	0.010851	0.036325	0.865163	821	2	0.8526
Myh13	4	0.635	0.6407	1	13026	1	1.1625	0.010857	0.036345	0.865163	822	3	1.1625
Appl2	4	0.96191	0.96177	1	19742	0	1.5329	0.010858	0.036346	0.865163	823	3	1.5329
Six3	4	0.089788	0.17443	0.988338	3521	1	1.0915	0.01087	0.036382	0.865163	824	2	1.0915
Olfr1257	4	0.98913	0.98914	1	20345	0	0.94387	0.010872	0.036389	0.865163	825	4	0.94387
Spint1	4	0.98912	0.98913	1	20344	0	1.1064	0.010885	0.036427	0.865163	826	4	1.1064
Gusb	4	0.98904	0.98906	1	20343	0	0.97155	0.010961	0.036664	0.866516	827	4	0.97155
Nf2	4	0.28197	0.40945	1	7998	2	0.058622	0.011003	0.036801	0.866516	828	1	0.058622
Nup62cl	4	0.98899	0.98901	1	20342	0	1.0543	0.011006	0.03681	0.866516	829	4	1.0543
Flot1	4	0.32546	0.43532	1	8598	1	1.2882	0.011007	0.036816	0.866516	830	3	1.2882
2610528J11Rik	4	0.11646	0.20748	1	4090	1	1.4708	0.01101	0.036822	0.866516	831	3	1.4708
Uqcrh	4	0.17125	0.27502	1	5392	2	0.8026	0.011019	0.036847	0.866516	832	2	0.8026
Nkx1-1	4	0.98898	0.989	1	20341	0	1.2755	0.01102	0.036851	0.866516	833	4	1.2755
P2rx3	4	0.72126	0.72091	1	14698	0	1.1279	0.011056	0.036968	0.866516	834	2	1.1279
Kdm4d	4	0.98894	0.98896	1	20340	0	0.93857	0.011062	0.036984	0.866516	835	4	0.93857
Reck	4	0.98894	0.98895	1	20339	0	0.77159	0.011064	0.036988	0.866516	836	4	0.77159
Haus7	3	0.2122	0.29713	1	6358	1	1.9576	0.011091	0.029604	0.843592	837	2	1.9576
Gtf3c3	3	0.62549	0.62565	1	12860	0	0.68089	0.011129	0.029696	0.843592	838	2	0.68089
Hbegf	4	0.98886	0.98887	1	20337	0	0.85284	0.011139	0.03725	0.867555	839	4	0.85284
Itgb7	4	0.41893	0.48831	1	9721	1	1.2034	0.011142	0.037257	0.867555	840	3	1.2034
4930544G11Rik	4	0.6026	0.61417	1	12458	1	0.74033	0.011143	0.037261	0.867555	841	2	0.74033
Tmsb4x	4	0.98885	0.98886	1	20336	0	0.84125	0.011146	0.037269	0.867555	842	4	0.84125
Ndufs3	4	0.1553	0.2555	1	5011	2	-0.3709	0.011156	0.037299	0.867555	843	1	-0.3709
Shb	4	0.76533	0.76512	1	15657	0	1.7324	0.01118	0.03737	0.867555	844	2	1.7324
Camsap1	4	0.44963	0.50706	1	10114	1	1.6612	0.011189	0.037398	0.867555	845	3	1.6612
Cpq	4	0.90321	0.90282	1	18593	0	1.3497	0.011192	0.037411	0.867555	846	3	1.3497
Tm7sf2	4	0.98095	0.98095	1	20177	0	1.2456	0.011207	0.037458	0.867681	847	3	1.2456
Wdr83	4	0.88434	0.88397	1	18213	0	0.39398	0.011257	0.037605	0.868446	848	2	0.39398
Klhl3	4	0.66266	0.66471	1	13533	1	1.0797	0.01126	0.037611	0.868446	849	3	1.0797
Srsf11	4	0.26476	0.38861	1	7571	2	0.89594	0.011287	0.037698	0.868613	850	2	0.89594
Ndufs2	4	0.0083499	0.025456	0.720701	695	2	-0.50887	0.011308	0.037762	0.868613	851	2	-0.50887
control415	1	0.98869	0.98874	1	20334	0	3.6269	0.011312	0.011228	0.658793	852	1	3.6269
Ago1	4	0.22712	0.34322	1	6679	1	1.5878	0.011312	0.037775	0.868613	853	3	1.5878
Cadps	4	0.98868	0.98871	1	20333	0	0.81228	0.011319	0.037793	0.868613	854	4	0.81228
Tbc1d23	4	0.95719	0.95711	1	19633	0	1.1495	0.011343	0.037868	0.869365	855	3	1.1495
Supt20	4	0.95833	0.95825	1	19662	0	1.9218	0.011391	0.038003	0.871502	856	3	1.9218
Ccdc40	4	0.98858	0.98861	1	20332	0	1.2081	0.011418	0.038083	0.872138	857	4	1.2081
Ablim3	4	0.98857	0.98859	1	20331	0	0.85987	0.011428	0.038116	0.872138	858	4	0.85987
Vmn1r10	4	0.98856	0.98857	1	20330	0	1.3323	0.011444	0.038165	0.872301	859	4	1.3323
Zfand2a	4	0.97711	0.97709	1	20098	0	1.4714	0.011502	0.038329	0.874758	860	3	1.4714
Prss23	4	0.98847	0.98848	1	20329	0	0.81077	0.011529	0.038428	0.874758	861	4	0.81077
Trip11	4	0.98846	0.98847	1	20328	0	0.90069	0.011542	0.038471	0.874758	862	4	0.90069
Olfr507	4	0.7072	0.70677	1	14402	1	2.4938	0.011552	0.038502	0.874758	863	3	2.4938
Eps8	4	0.98844	0.98846	1	20327	0	1.2847	0.011556	0.038512	0.874758	864	4	1.2847
Phlpp1	4	0.59547	0.6085	1	12327	1	1.6734	0.011562	0.03853	0.874758	865	3	1.6734
Tas2r103	4	0.6575	0.6601	1	13442	1	1.6011	0.011615	0.03869	0.874758	866	3	1.6011
Ctns	4	0.55453	0.57732	1	11652	1	1.3806	0.011628	0.038738	0.874758	867	3	1.3806
Fbxl21	4	0.017246	0.046202	0.82079	1114	2	-0.38754	0.011647	0.038788	0.874758	868	2	-0.38754
Cnih1	4	0.98835	0.98834	1	20325	0	1.4623	0.011654	0.03881	0.874758	869	4	1.4623
Mycbp	4	0.4045	0.47984	1	9535	1	1.2438	0.011664	0.038837	0.874758	870	2	1.2438
Rps9	2	0.057781	0.10224	0.917765	2760	1	0.78265	0.011668	0.022072	0.811322	871	1	0.78265
Has1	4	0.98833	0.98832	1	20324	0	0.93537	0.011674	0.038866	0.874758	872	4	0.93537
Pcid2	2	0.87906	0.87902	1	18103	0	3.3083	0.011694	0.022119	0.811322	873	2	3.3083
Xab2	1	0.9883	0.98833	1	20323	0	5.0532	0.011696	0.011626	0.664669	874	1	5.0532
Nkx3-1	4	0.9883	0.98829	1	20322	0	1.3312	0.011705	0.038963	0.875548	875	4	1.3312
Lyrm4	4	0.72789	0.72754	1	14842	0	2.2203	0.011715	0.038986	0.875548	876	3	2.2203
Aunip	4	0.6169	0.62571	1	12704	1	0.88527	0.011766	0.039152	0.878108	877	2	0.88527
Pros1	4	0.39369	0.47352	1	9399	1	1.1137	0.011775	0.039185	0.878108	878	2	1.1137
Scd1	3	0.98821	0.98838	1	20321	0	1.0821	0.011794	0.031347	0.845636	879	3	1.0821
Vmn1r132	4	0.97478	0.97469	1	20037	0	2.3593	0.011816	0.039309	0.879639	880	3	2.3593
Vps37d	4	0.8701	0.86967	1	17924	0	1.4764	0.011829	0.03935	0.879639	881	3	1.4764
Hoxb13	4	0.98814	0.98813	1	20320	0	0.84172	0.011865	0.039466	0.879639	882	4	0.84172
Atg101	4	0.26536	0.38935	1	7588	1	0.94782	0.011877	0.039502	0.879639	883	2	0.94782
Mib1	4	0.79449	0.79417	1	16270	0	1.5132	0.011884	0.039519	0.879639	884	3	1.5132
Cenpu	4	0.97034	0.97024	1	19951	0	1.8208	0.011896	0.039556	0.879639	885	3	1.8208
Erbb3	4	0.9881	0.98809	1	20319	0	1.1017	0.011903	0.039576	0.879639	886	4	1.1017
Psmg2	4	0.28568	0.41391	1	8118	2	-0.17494	0.011918	0.039622	0.879639	887	1	-0.17494
Gipc3	4	0.98808	0.98807	1	20318	0	1.3874	0.011924	0.039637	0.879639	888	4	1.3874
Ppic	4	0.98803	0.98802	1	20317	0	1.3338	0.011972	0.039786	0.880635	889	4	1.3338
Kif11	2	0.81719	0.81689	1	16802	0	3.0753	0.011974	0.022642	0.811322	890	1	3.0753
Lpgat1	4	0.98802	0.98801	1	20316	0	1.0133	0.011981	0.03982	0.880635	891	4	1.0133
Ror2	4	0.98801	0.98801	1	20315	0	1.2213	0.011987	0.039837	0.880635	892	4	1.2213
Snrpd1	1	0.98801	0.98804	1	20314	0	5.0437	0.011991	0.011915	0.669326	893	1	5.0437
Srgap2	4	0.22551	0.34127	1	6639	1	1.3135	0.012008	0.039899	0.880635	894	3	1.3135
Luc7l	4	0.5469	0.5717	1	11534	1	2.1985	0.01202	0.039934	0.880635	895	3	2.1985
Slc17a3	4	0.98275	0.98274	1	20218	0	1.2851	0.012022	0.039949	0.880635	896	4	1.2851
Elp4	4	0.98795	0.98795	1	20313	0	0.98141	0.012046	0.040011	0.880635	897	4	0.98141
Glod4	4	0.98795	0.98794	1	20312	0	1.0027	0.012052	0.040028	0.880635	898	4	1.0027
Dmbt1	4	0.78796	0.78763	1	16135	0	1.3587	0.012065	0.040066	0.880635	899	3	1.3587
H2-M10.3	4	0.66198	0.66411	1	13521	1	1.5179	0.012084	0.040126	0.881014	900	3	1.5179
Bcl2l11	4	0.9798	0.97983	1	20153	0	1.5903	0.01212	0.040243	0.882645	901	3	1.5903
Fbxo30	4	0.78452	0.78414	1	16061	0	1.4133	0.012188	0.040452	0.884864	902	3	1.4133
Tspan33	4	0.98643	0.9864	1	20289	0	1.2399	0.012194	0.040472	0.884864	903	4	1.2399
Nptn	4	0.85038	0.84985	1	17500	0	1.0588	0.01222	0.040551	0.885646	904	2	1.0588
Mrpl18	4	0.07929	0.16143	0.977308	3282	2	1.2565	0.012233	0.040595	0.885662	905	2	1.2565
Zwilch	4	0.91495	0.91467	1	18803	0	1.648	0.012272	0.040707	0.885894	906	3	1.648
Slc39a10	4	0.017091	0.045848	0.820582	1106	1	0.45287	0.012274	0.040708	0.885894	907	1	0.45287
Zswim3	4	0.85592	0.85544	1	17611	0	1.3874	0.012298	0.040782	0.885894	908	3	1.3874
Ergic3	4	0.72434	0.72397	1	14763	0	1.3684	0.012305	0.040809	0.885894	909	3	1.3684
Ncf1	4	0.22843	0.34482	1	6718	2	0.64177	0.012318	0.040845	0.885894	910	2	0.64177
Fbxo11	4	0.70942	0.70898	1	14448	0	0.65666	0.012325	0.040863	0.885894	911	2	0.65666
Slc25a36	4	0.86084	0.86037	1	17704	0	1.7273	0.012344	0.040927	0.886346	912	3	1.7273
Fth1	4	0.98761	0.98761	1	20310	0	0.86196	0.012393	0.041064	0.887517	913	4	0.86196
Arfgef1	4	0.70184	0.70141	1	14302	1	1.2105	0.012394	0.041067	0.887517	914	3	1.2105
Prr14	4	0.98757	0.98756	1	20309	0	0.72717	0.012433	0.041185	0.887969	915	4	0.72717
Trp63	4	0.84035	0.83973	1	17287	0	0.98707	0.012437	0.041196	0.887969	916	3	0.98707
Dsg3	4	0.87529	0.87489	1	18027	0	1.1786	0.012464	0.04128	0.887969	917	3	1.1786
C1s2	4	0.98753	0.98754	1	20308	0	1.0185	0.012467	0.041287	0.887969	918	4	1.0185
Myo5c	4	0.98753	0.98753	1	20307	0	0.88961	0.012473	0.041303	0.887969	919	4	0.88961
Atl3	4	0.52763	0.55817	1	11244	1	1.4691	0.012508	0.041411	0.889363	920	2	1.4691
l7Rn6	4	0.72154	0.72116	1	14703	0	0.51724	0.012579	0.041624	0.892953	921	2	0.51724
Osmr	4	0.98741	0.98741	1	20306	0	0.95849	0.012594	0.041672	0.892953	922	4	0.95849
Lrrc34	4	0.63962	0.64465	1	13119	1	0.88207	0.012606	0.041708	0.892953	923	3	0.88207
Mrps12	4	0.10997	0.19962	1	3938	1	2.0466	0.012629	0.041786	0.893711	924	3	2.0466
Iqcf5	4	0.93862	0.93849	1	19257	0	1.3161	0.012652	0.041862	0.894033	925	3	1.3161
Scn9a	4	0.98734	0.98734	1	20305	0	0.85837	0.01266	0.041888	0.894033	926	4	0.85837
Eif5b	3	0.0069486	0.018963	0.684233	627	2	-1.2141	0.012693	0.033595	0.856988	927	1	-1.2141
Syce1	4	0.54309	0.56903	1	11468	1	0.38306	0.012731	0.042113	0.895224	928	2	0.38306
Med15	4	0.47553	0.52337	1	10508	1	1.7439	0.012737	0.042123	0.895224	929	3	1.7439
Mmab	4	0.98725	0.98724	1	20304	0	0.91878	0.012747	0.042151	0.895224	930	4	0.91878
Npc1	4	0.98612	0.9861	1	20280	0	1.4311	0.012753	0.04217	0.895224	931	4	1.4311
Vcl	4	0.98717	0.98716	1	20303	0	1.6256	0.012827	0.042402	0.895224	932	4	1.6256
Proser2	4	0.96378	0.96369	1	19786	0	1.4249	0.012844	0.042462	0.895224	933	3	1.4249
Cend1	4	0.92911	0.92886	1	19083	0	1.2452	0.01288	0.042561	0.895224	934	2	1.2452
Ifnab	4	0.908	0.90768	1	18682	0	1.1475	0.012913	0.042655	0.895224	935	3	1.1475
Fank1	4	0.50391	0.54188	1	10907	1	1.2071	0.01292	0.042676	0.895224	936	3	1.2071
Med10	3	0.010938	0.02925	0.737104	826	1	2.5148	0.01292	0.034184	0.858245	937	2	2.5148
Pde4d	4	0.64079	0.64567	1	13137	1	1.143	0.012931	0.042717	0.895224	938	3	1.143
Rnf181	4	0.98707	0.98705	1	20301	0	1.074	0.012931	0.042717	0.895224	939	4	1.074
Nadk2	4	0.98096	0.98096	1	20178	0	1.1885	0.012934	0.042728	0.895224	940	3	1.1885
Lce1h	4	0.98704	0.98702	1	20300	0	0.81156	0.01296	0.042818	0.895224	941	4	0.81156
Yaf2	4	0.26947	0.39423	1	7687	2	-0.45393	0.012985	0.042895	0.895224	942	1	-0.45393
Bmp5	4	0.96007	0.95992	1	19702	0	1.1586	0.012996	0.042924	0.895224	943	3	1.1586
Cln3	4	0.98018	0.98021	1	20162	0	1.1109	0.013011	0.042969	0.895224	944	3	1.1109
Mrpl43	4	0.064785	0.14303	0.957087	2958	1	0.94104	0.013035	0.043048	0.895224	945	2	0.94104
Pgf	4	0.98693	0.98691	1	20298	0	1.155	0.013073	0.043159	0.895224	946	4	1.155
Cenpp	4	0.75896	0.75868	1	15519	0	0.76575	0.013086	0.043198	0.895224	947	2	0.76575
4933411G11Rik	4	0.98691	0.98689	1	20297	0	1.509	0.013089	0.043203	0.895224	948	4	1.509
Tnfrsf13b	4	0.60954	0.61963	1	12586	1	0.7785	0.013101	0.04324	0.895224	949	2	0.7785
Prdm2	4	0.9869	0.98687	1	20296	0	1.2337	0.013103	0.043251	0.895224	950	4	1.2337
Hspa12a	4	0.62767	0.63463	1	12897	1	1.6148	0.01311	0.043282	0.895224	951	3	1.6148
Dhx33	4	0.0038527	0.01365	0.615805	425	2	-2.1836	0.013137	0.04335	0.895224	952	1	-2.1836
Phip	4	0.88432	0.88394	1	18212	0	1.9349	0.013142	0.043364	0.895224	953	3	1.9349
Gja6	4	0.98685	0.98682	1	20295	0	1.0537	0.01315	0.043389	0.895224	954	4	1.0537
Nhp2l1	3	0.010357	0.027718	0.728888	781	2	-0.28673	0.013151	0.034735	0.858245	955	1	-0.28673
Saa1	4	0.98683	0.9868	1	20294	0	1.0602	0.013174	0.043461	0.895224	956	4	1.0602
Timm21	4	0.44717	0.50554	1	10078	1	1.079	0.013175	0.043462	0.895224	957	3	1.079
Wdr46	3	0.013123	0.034664	0.775717	919	2	-2.5614	0.013227	0.03493	0.858245	958	1	-2.5614
Szt2	4	0.9749	0.97482	1	20041	0	1.2918	0.013236	0.043655	0.896522	959	3	1.2918
Kdm7a	4	0.56492	0.58504	1	11826	1	1.515	0.013267	0.043742	0.896654	960	3	1.515
Prss39	4	0.90898	0.90864	1	18694	0	1.7072	0.01327	0.043751	0.896654	961	3	1.7072
N4bp2l2	4	0.98672	0.98669	1	20293	0	1.0977	0.013282	0.043792	0.896654	962	4	1.0977
Lilra6	4	0.98669	0.98665	1	20292	0	0.78476	0.013312	0.043889	0.897747	963	4	0.78476
Zxdc	4	0.39436	0.47392	1	9410	1	0.63537	0.01333	0.043941	0.897927	964	2	0.63537
Zc4h2	4	0.98663	0.98659	1	20291	0	1.2762	0.013375	0.044092	0.899431	965	4	1.2762
Slc22a16	4	0.98662	0.98659	1	20290	0	0.91397	0.013379	0.044104	0.899431	966	4	0.91397
Ngrn	4	0.83803	0.83747	1	17238	0	0.71495	0.013391	0.044146	0.899431	967	2	0.71495
Gp5	4	0.19654	0.3061	1	5976	1	1.5244	0.013432	0.044269	0.899777	968	3	1.5244
Vmn1r3	4	0.73478	0.73443	1	14983	0	0.77387	0.013442	0.044293	0.899777	969	2	0.77387
Zfp931	4	0.70421	0.70376	1	14348	1	0.87351	0.01348	0.044398	0.900062	970	2	0.87351
Abcb7	4	0.94653	0.94643	1	19411	0	1.5176	0.013492	0.044438	0.900062	971	3	1.5176
Il1r1	4	0.46525	0.51676	1	10351	1	0.89723	0.013534	0.044566	0.901696	972	2	0.89723
Pcdh7	4	0.97465	0.97456	1	20034	0	1.0867	0.013573	0.04468	0.901696	973	3	1.0867
Cyp2d10	4	0.048319	0.11341	0.92743	2399	1	0.92192	0.013575	0.044685	0.901696	974	2	0.92192
Asb2	4	0.58677	0.60159	1	12167	1	-0.2786	0.013594	0.044737	0.901696	975	1	-0.2786
Tra2b	4	0.9864	0.98637	1	20288	0	1.6476	0.013602	0.044765	0.901696	976	4	1.6476
Abcc8	4	0.98637	0.98635	1	20287	0	1.3656	0.013627	0.044848	0.901696	977	4	1.3656
Dclre1b	4	0.0062024	0.020405	0.688747	584	2	-1.5884	0.013645	0.044901	0.901696	978	1	-1.5884
Slc6a20b	4	0.98634	0.98631	1	20286	0	0.87987	0.013657	0.044942	0.901696	979	4	0.87987
Zdhhc19	4	0.969	0.96886	1	19923	0	1.318	0.013663	0.044956	0.901696	980	3	1.318
Lta	4	0.98631	0.98628	1	20285	0	1.3956	0.013688	0.045031	0.901696	981	4	1.3956
C1s1	4	0.78351	0.78316	1	16039	0	1.0947	0.013692	0.045043	0.901696	982	3	1.0947
Olfr714	4	0.61939	0.62779	1	12753	1	1.1698	0.013749	0.045218	0.902353	983	3	1.1698
Uncx	4	0.65441	0.65734	1	13378	1	0.78649	0.013761	0.045251	0.902353	984	2	0.78649
Nagpa	4	0.98622	0.98619	1	20284	0	0.98655	0.013779	0.045301	0.902476	985	4	0.98655
Pam	4	0.16449	0.26673	1	5226	2	-0.013824	0.013797	0.045356	0.902612	986	2	-0.013824
Zfp72	4	0.63309	0.63913	1	12991	1	1.6295	0.013823	0.045443	0.902612	987	3	1.6295
Ubap2l	4	0.0013417	0.0048785	0.470505	197	2	-2.4743	0.013848	0.045526	0.902612	988	2	-2.4743
control898	1	0.98615	0.98616	1	20281	0	3.909	0.01385	0.01374	0.703695	989	1	3.909
Tubgcp2	4	0.11718	0.20838	1	4101	1	0.89515	0.013885	0.045644	0.904073	990	2	0.89515
Zfp474	4	0.61932	0.62773	1	12751	1	1.1089	0.013956	0.045851	0.904976	991	3	1.1089
Vmn1r199	4	0.49001	0.53278	1	10714	1	1.0753	0.013972	0.045899	0.904976	992	3	1.0753
Elf5	4	0.91987	0.91965	1	18904	0	1.3375	0.013975	0.045909	0.904976	993	3	1.3375
Tm9sf2	4	0.986	0.98598	1	20279	0	1.2161	0.014005	0.045995	0.905804	994	4	1.2161
2021-03-04	3	0.98597	0.98611	1	20278	0	0.77733	0.01403	0.036952	0.866516	995	3	0.77733
Cfap44	4	0.98594	0.98592	1	20277	0	1.0982	0.014059	0.046153	0.906694	996	4	1.0982
Urm1	4	0.92231	0.92211	1	18950	0	1.4798	0.014065	0.04617	0.906694	997	3	1.4798
Rnf111	4	0.98593	0.98591	1	20276	0	0.82606	0.014065	0.046172	0.906694	998	4	0.82606
Ecd	4	0.71009	0.70964	1	14471	0	1.104	0.014101	0.04628	0.90795	999	3	1.104
Cir1	4	0.98585	0.98583	1	20274	0	0.89353	0.014151	0.046431	0.908789	1000	4	0.89353
Dars2	4	0.00045143	0.0016759	0.358911	83	3	-2.6636	0.014152	0.046433	0.908789	1001	1	-2.6636
Ttl	4	0.98583	0.98581	1	20273	0	1.2267	0.01417	0.046488	0.908789	1002	4	1.2267
Frg1	4	0.28097	0.40822	1	7975	1	1.8291	0.014176	0.046507	0.908789	1003	3	1.8291
Twistnb	2	0.67787	0.67747	1	13831	0	2.7758	0.01419	0.026659	0.842654	1004	1	2.7758
Klra17	4	0.65727	0.65989	1	13436	1	0.66859	0.014203	0.046583	0.908789	1005	2	0.66859
Aspscr1	4	0.567	0.5866	1	11859	1	1.1745	0.014236	0.046678	0.908789	1006	3	1.1745
Kcna7	4	0.95108	0.95096	1	19505	0	1.5469	0.014239	0.046693	0.908789	1007	3	1.5469
Chchd7	4	0.98575	0.98573	1	20272	0	1.1145	0.014253	0.046738	0.908789	1008	4	1.1145
Mrto4	4	0.017268	0.046251	0.82079	1116	3	-0.85954	0.014253	0.046739	0.908789	1009	1	-0.85954
Slc27a5	4	0.98574	0.98573	1	20271	0	0.75178	0.014261	0.046763	0.908789	1010	4	0.75178
Smg1	3	0.031404	0.06796	0.86689	1754	2	-1.8893	0.014294	0.037618	0.868446	1011	1	-1.8893
D7Ertd443e	4	0.98569	0.98567	1	20270	0	1.2556	0.014314	0.046925	0.910924	1012	4	1.2556
Ankrd29	4	0.91466	0.91438	1	18795	0	1.2477	0.014354	0.047072	0.911229	1013	3	1.2477
Gm5634	4	0.96323	0.96314	1	19774	0	1.2358	0.014355	0.047073	0.911229	1014	3	1.2358
Vmn1r173	4	0.97068	0.97058	1	19957	0	1.2007	0.014378	0.047138	0.911229	1015	3	1.2007
Arl3	4	0.84116	0.84054	1	17308	0	1.3058	0.014391	0.047184	0.911229	1016	3	1.3058
Trhde	4	0.69707	0.69676	1	14203	1	0.49785	0.0144	0.047216	0.911229	1017	2	0.49785
Ammecr1l	4	0.98559	0.98559	1	20269	0	1.0106	0.014414	0.047263	0.911229	1018	4	1.0106
Il4ra	4	0.0035074	0.012455	0.609347	392	1	1.2931	0.014422	0.047286	0.911229	1019	2	1.2931
Cd164l2	4	0.067604	0.14661	0.961848	3018	2	-0.0055655	0.014507	0.04755	0.915349	1020	2	-0.0055655
Cxcr3	4	0.98546	0.98546	1	20267	0	1.0192	0.014536	0.047649	0.915349	1021	4	1.0192
Shroom2	4	0.82388	0.82341	1	16933	0	1.0999	0.01455	0.047692	0.915349	1022	3	1.0999
Luzp2	4	0.98544	0.98543	1	20266	0	1.2346	0.01456	0.047721	0.915349	1023	4	1.2346
Tnfsf8	4	0.70661	0.70617	1	14392	1	1.1792	0.0146	0.047837	0.916536	1024	3	1.1792
Cenpk	4	0.61282	0.62233	1	12639	1	0.13574	0.014659	0.048016	0.916536	1025	1	0.13574
Rec8	4	0.98533	0.98532	1	20265	0	1.5099	0.014667	0.048043	0.916536	1026	4	1.5099
Glipr2	4	0.9853	0.9853	1	20264	0	1.0524	0.014696	0.048123	0.916536	1027	4	1.0524
Comp	4	0.96363	0.96353	1	19782	0	1.3277	0.014697	0.048127	0.916536	1028	3	1.3277
Prpf4	3	0.12755	0.20886	1	4334	1	0.49137	0.014712	0.038678	0.874758	1029	1	0.49137
Gzme	4	0.98528	0.98528	1	20263	0	0.95065	0.014717	0.048194	0.916536	1030	4	0.95065
Abcf2	4	0.84654	0.84599	1	17416	0	1.7654	0.014734	0.048249	0.916536	1031	3	1.7654
Hist1h3d	2	0.98526	0.98519	1	20262	0	2.5477	0.014745	0.027661	0.843592	1032	2	2.5477
Zfp872	4	0.96682	0.96669	1	19861	0	1.7288	0.014754	0.04832	0.916536	1033	3	1.7288
Asb15	4	0.82112	0.82066	1	16875	0	1.3569	0.014757	0.048328	0.916536	1034	3	1.3569
Abcg8	4	0.98523	0.98522	1	20261	0	0.84678	0.014769	0.048367	0.916536	1035	4	0.84678
Ttll4	4	0.18789	0.29548	1	5787	1	1.6462	0.014782	0.048405	0.916536	1036	3	1.6462
Pabpc6	4	0.48182	0.52749	1	10603	1	1.0828	0.014801	0.048464	0.916813	1037	3	1.0828
Gtf2f2	4	0.98517	0.98516	1	20260	0	2.1613	0.014835	0.048567	0.917173	1038	4	2.1613
Dtx3l	4	0.98516	0.98516	1	20259	0	1.4973	0.014837	0.048572	0.917173	1039	4	1.4973
Olfr504	4	0.98513	0.98513	1	20258	0	1.455	0.014865	0.048675	0.918281	1040	4	1.455
Urb1	4	0.0087131	0.026325	0.728147	716	1	0.65289	0.014913	0.048821	0.918898	1041	2	0.65289
Rhox3e	4	0.57494	0.59255	1	11979	1	2.4078	0.014963	0.048979	0.918898	1042	3	2.4078
Fcna	4	0.92184	0.92161	1	18941	0	2.0109	0.014973	0.049008	0.918898	1043	3	2.0109
control656	1	0.98502	0.98503	1	20257	0	3.8625	0.014978	0.014875	0.722737	1044	1	3.8625
Mlx	4	0.7577	0.75744	1	15491	0	1.7665	0.015	0.049086	0.918898	1045	3	1.7665
Dnaic1	4	0.53365	0.56234	1	11330	1	0.82883	0.015004	0.049097	0.918898	1046	2	0.82883
Yeats4	4	0.62182	0.62978	1	12800	1	0.44102	0.015014	0.049134	0.918898	1047	2	0.44102
Neurl2	4	0.98496	0.98494	1	20256	0	1.3648	0.015045	0.049231	0.918898	1048	4	1.3648
C230052I12Rik	4	0.88997	0.88964	1	18335	0	0.5993	0.015065	0.049289	0.918898	1049	2	0.5993
Dynlt1a	4	0.054971	0.12717	0.940245	2656	2	0.80624	0.015075	0.04932	0.918898	1050	2	0.80624
Dnaja2	4	0.98491	0.98489	1	20255	0	1.0214	0.015093	0.049369	0.918898	1051	4	1.0214
Foxn1	4	0.85172	0.85118	1	17529	0	1.3706	0.015102	0.049394	0.918898	1052	3	1.3706
Mrps11	4	0.0050441	0.017562	0.673737	512	2	-2.3696	0.015115	0.049441	0.918898	1053	1	-2.3696
Rheb	4	0.9847	0.98467	1	20251	0	1.8262	0.01515	0.049544	0.918898	1054	4	1.8262
Nfu1	4	0.49828	0.53819	1	10834	1	1.3919	0.015163	0.049582	0.918898	1055	3	1.3919
Olfr710	4	0.89487	0.89454	1	18432	0	0.95839	0.01517	0.049598	0.918898	1056	3	0.95839
Ccdc108	4	0.94943	0.94931	1	19463	0	0.99325	0.015197	0.049671	0.918898	1057	2	0.99325
Tpr	4	0.0027077	0.0096571	0.567324	325	2	-1.8536	0.015217	0.04973	0.918898	1058	2	-1.8536
Cd276	4	0.91234	0.91208	1	18743	0	1.3393	0.015218	0.049732	0.918898	1059	3	1.3393
Riiad1	4	0.73965	0.73929	1	15096	0	1.34	0.015219	0.049736	0.918898	1060	2	1.34
Iqce	4	0.67958	0.68022	1	13867	1	1.2894	0.015234	0.049778	0.918898	1061	3	1.2894
Ptrhd1	4	0.98474	0.98471	1	20253	0	1.115	0.015264	0.049876	0.918898	1062	4	1.115
Vmn1r103	4	0.68692	0.68707	1	14008	1	1.8272	0.015267	0.049886	0.918898	1063	3	1.8272
Acad9	4	0.98472	0.9847	1	20252	0	1.7192	0.015275	0.04991	0.918898	1064	4	1.7192
Atad3a	4	0.098286	0.18499	0.996897	3709	2	1.0032	0.01532	0.050044	0.920558	1065	2	1.0032
Lrrc28	4	0.98466	0.98464	1	20250	0	0.86519	0.01534	0.050103	0.920708	1066	4	0.86519
Mrpl53	2	0.98466	0.98459	1	20249	0	2.8649	0.015342	0.028754	0.843592	1067	2	2.8649
Cacybp	4	0.60893	0.61916	1	12573	1	0.15696	0.015369	0.050185	0.920708	1068	1	0.15696
Terf2ip	4	0.63596	0.64148	1	13045	1	1.2071	0.015369	0.050186	0.920708	1069	3	1.2071
Polr3k	3	0.0085062	0.022963	0.703227	701	2	-0.68062	0.015398	0.040354	0.884147	1070	1	-0.68062
Fam161a	4	0.085049	0.16858	0.985076	3411	2	-0.31022	0.01547	0.05049	0.923484	1071	2	-0.31022
Bmp10	4	0.71945	0.71904	1	14660	0	1.2058	0.015473	0.050502	0.923484	1072	3	1.2058
Ccdc153	4	0.98203	0.98203	1	20202	0	1.2316	0.015483	0.050537	0.923484	1073	3	1.2316
Tmem57	4	0.98451	0.98449	1	20248	0	0.76221	0.015492	0.050559	0.923484	1074	4	0.76221
Plin3	4	0.30816	0.42622	1	8389	1	1.398	0.015507	0.050602	0.923484	1075	3	1.398
Cfhr1	4	0.98449	0.98447	1	20247	0	0.69175	0.015508	0.050606	0.923484	1076	4	0.69175
Arhgap22	4	0.65766	0.66024	1	13444	1	1.2581	0.015535	0.050684	0.924094	1077	3	1.2581
P3h3	4	0.52117	0.5537	1	11152	1	0.66692	0.015571	0.05079	0.924599	1078	1	0.66692
Ttll8	4	0.98442	0.98441	1	20246	0	0.885	0.015576	0.050803	0.924599	1079	4	0.885
C2cd2l	4	0.98107	0.98107	1	20180	0	1.4936	0.015618	0.050932	0.924599	1080	3	1.4936
Serpine2	4	0.98438	0.98436	1	20245	0	0.91145	0.015619	0.050935	0.924599	1081	4	0.91145
Echdc3	4	0.98438	0.98436	1	20244	0	1.3143	0.015623	0.050947	0.924599	1082	4	1.3143
Acsm5	4	0.98433	0.98431	1	20242	0	1.0032	0.015671	0.051083	0.924599	1083	4	1.0032
Tinagl1	4	0.33196	0.43887	1	8680	1	0.091257	0.015673	0.05109	0.924599	1084	1	0.091257
Gm4861	4	0.81861	0.8182	1	16833	0	1.2568	0.015698	0.051175	0.924599	1085	2	1.2568
Prdx3	4	0.98429	0.98428	1	20241	0	0.84248	0.015705	0.051194	0.924599	1086	4	0.84248
Ramp2	4	0.96798	0.96786	1	19893	0	1.2665	0.015737	0.051275	0.924599	1087	3	1.2665
Npnt	4	0.91648	0.91621	1	18835	0	1.3412	0.015761	0.05135	0.924599	1088	3	1.3412
Gtf3c4	4	0.92095	0.9207	1	18923	0	2.3152	0.015764	0.051358	0.924599	1089	3	2.3152
Olfr1390	4	0.067148	0.14603	0.960782	3008	1	0.74091	0.015774	0.05139	0.924599	1090	2	0.74091
Lrrc72	4	0.95021	0.95011	1	19478	0	1.1846	0.015793	0.051447	0.924599	1091	3	1.1846
Hsd17b10	4	0.026471	0.066849	0.86321	1536	1	0.85305	0.015794	0.05145	0.924599	1092	2	0.85305
H60c	4	0.92357	0.92339	1	18974	0	1.044	0.015825	0.051543	0.924599	1093	2	1.044
Pla2g2f	4	0.44796	0.50601	1	10087	1	1.3986	0.015845	0.051599	0.924599	1094	3	1.3986
Gm20831	4	0.4884	0.53176	1	10695	1	0.98188	0.015849	0.051612	0.924599	1095	3	0.98188
Armc2	4	0.95929	0.95918	1	19686	0	1.3972	0.015867	0.051663	0.924599	1096	3	1.3972
Dimt1	4	0.00082381	0.0030287	0.399745	131	3	-2.5312	0.015875	0.0517	0.924599	1097	1	-2.5312
Scgb1b29	4	0.86682	0.86638	1	17845	0	1.8097	0.015891	0.051742	0.924599	1098	3	1.8097
Mas1	4	0.98409	0.98406	1	20240	0	0.89071	0.015913	0.051804	0.924599	1099	4	0.89071
Clip1	4	0.8796	0.87921	1	18116	0	1.3982	0.015918	0.051821	0.924599	1100	3	1.3982
Olfr883	4	0.98407	0.98405	1	20239	0	0.77043	0.015927	0.051847	0.924599	1101	4	0.77043
Pramef17	4	0.98404	0.98402	1	20238	0	1.3324	0.015964	0.051971	0.924599	1102	4	1.3324
Slc5a2	4	0.36191	0.45532	1	9019	1	1.1492	0.01597	0.051991	0.924599	1103	2	1.1492
Gm13283	4	0.16215	0.26386	1	5171	1	1.3973	0.015977	0.052015	0.924599	1104	3	1.3973
Zfp458	4	0.18345	0.29007	1	5670	1	1.3407	0.015985	0.052033	0.924599	1105	3	1.3407
Gtpbp2	4	0.62473	0.63223	1	12843	1	1.2886	0.015997	0.052067	0.924599	1106	3	1.2886
Fam210b	4	0.98398	0.98397	1	20237	0	0.71825	0.016019	0.052133	0.924599	1107	4	0.71825
Elovl2	4	0.98398	0.98397	1	20236	0	0.75735	0.016021	0.052146	0.924599	1108	4	0.75735
Pdrg1	3	0.090958	0.1564	0.97223	3543	2	-0.71798	0.016045	0.041943	0.894285	1109	1	-0.71798
Olfr734	4	0.85363	0.85311	1	17561	0	0.69278	0.016078	0.052328	0.927043	1110	3	0.69278
Gpr119	4	0.61528	0.62434	1	12678	1	1.3427	0.016103	0.052398	0.927442	1111	3	1.3427
Nudc	4	0.14555	0.24357	1	4759	1	1.3304	0.016129	0.052473	0.927442	1112	3	1.3304
Fbxo21	4	0.57889	0.59556	1	12041	1	1.4584	0.016133	0.052486	0.927442	1113	3	1.4584
Fbxl7	4	0.98385	0.98382	1	20233	0	0.64998	0.016149	0.052537	0.927555	1114	4	0.64998
Tmem181a	4	0.4623	0.5149	1	10307	1	1.145	0.016167	0.052588	0.927668	1115	3	1.145
Drp2	4	0.25217	0.37341	1	7293	1	1.1889	0.016199	0.052677	0.928431	1116	3	1.1889
1110004E09Rik	2	0.98377	0.98372	1	20232	0	2.0176	0.016228	0.030339	0.843592	1117	2	2.0176
Isca1	3	0.074933	0.13306	0.947053	3180	1	1.6282	0.016273	0.042512	0.895224	1118	2	1.6282
Kcmf1	4	0.9837	0.98368	1	20231	0	1.0648	0.0163	0.052996	0.931758	1119	4	1.0648
Kifc3	4	0.70268	0.70225	1	14323	1	1.2188	0.016326	0.053065	0.931758	1120	2	1.2188
Smtnl1	4	0.98367	0.98364	1	20230	0	0.75899	0.016333	0.05309	0.931758	1121	4	0.75899
Slc6a11	4	0.48301	0.52828	1	10620	1	1.1792	0.016335	0.053091	0.931758	1122	3	1.1792
Mcm5	3	0.0013736	0.0038836	0.426348	201	2	-5.0874	0.016349	0.042722	0.895224	1123	1	-5.0874
Eftud1	4	0.21914	0.33363	1	6516	1	1.7074	0.016393	0.053262	0.931977	1124	2	1.7074
Rars	4	0.61115	0.62095	1	12615	1	1.8018	0.016423	0.053351	0.931977	1125	3	1.8018
Gm11711	4	0.75387	0.75368	1	15405	0	0.86437	0.016433	0.053383	0.931977	1126	3	0.86437
Olfr190	4	0.32309	0.43404	1	8568	1	0.9115	0.016452	0.05345	0.931977	1127	2	0.9115
Nfatc3	4	0.98354	0.98353	1	20229	0	1.3734	0.016458	0.053472	0.931977	1128	4	1.3734
Fam21	4	0.58497	0.60024	1	12136	1	1.4646	0.016497	0.053588	0.931977	1129	3	1.4646
Trappc1	4	0.91206	0.91181	1	18737	0	2.2894	0.016505	0.053608	0.931977	1130	2	2.2894
Serpinb9f	4	0.98348	0.98347	1	20228	0	1.4737	0.016519	0.053652	0.931977	1131	4	1.4737
Ubald2	4	0.052043	0.12116	0.935431	2538	1	1.4725	0.01652	0.053655	0.931977	1132	3	1.4725
Golph3l	4	0.37336	0.46181	1	9154	1	0.55196	0.016534	0.053693	0.931977	1133	1	0.55196
Grb7	4	0.98346	0.98345	1	20227	0	1.0287	0.01654	0.053715	0.931977	1134	4	1.0287
Mrpl39	4	0.21914	0.33363	1	6518	1	1.5677	0.016557	0.053761	0.931977	1135	2	1.5677
Pdcd5	4	0.98344	0.98343	1	20226	0	0.7215	0.016561	0.053772	0.931977	1136	4	0.7215
Vsig4	4	0.79484	0.79451	1	16280	0	1.0218	0.016565	0.053781	0.931977	1137	2	1.0218
Setd5	4	0.40606	0.48071	1	9558	1	1.4598	0.016585	0.053844	0.932292	1138	3	1.4598
Ehhadh	4	0.94675	0.94667	1	19414	0	1.4339	0.016615	0.053938	0.932497	1139	3	1.4339
1700008P02Rik	4	0.25907	0.38177	1	7440	1	1.404	0.016617	0.053946	0.932497	1140	3	1.404
Arpp21	4	0.014704	0.040363	0.801785	999	2	-0.84695	0.016686	0.054135	0.934162	1141	2	-0.84695
Bysl	3	0.0024429	0.0068334	0.506618	304	2	-4.1826	0.016691	0.043558	0.895404	1142	1	-4.1826
Mrpl17	3	0.071424	0.12794	0.941593	3104	1	0.095237	0.016691	0.043558	0.895404	1143	1	0.095237
control365	1	0.9833	0.98334	1	20225	0	2.5784	0.016695	0.016641	0.748344	1144	1	2.5784
Wbp2nl	4	0.97729	0.97729	1	20103	0	1.4331	0.016706	0.054197	0.934162	1145	3	1.4331
Atp5g2	4	0.91631	0.91604	1	18827	0	1.0456	0.01673	0.05426	0.934162	1146	2	1.0456
Itgb5	4	0.75987	0.75962	1	15537	0	1.2741	0.016736	0.054281	0.934162	1147	3	1.2741
Cd200r1	4	0.98326	0.98326	1	20224	0	0.85374	0.016737	0.054282	0.934162	1148	4	0.85374
Hoxc4	4	0.98323	0.98322	1	20223	0	1.0722	0.016766	0.054383	0.934162	1149	4	1.0722
Ndnl2	4	0.7114	0.71093	1	14500	0	0.94949	0.016787	0.054442	0.934162	1150	2	0.94949
Galnt11	4	0.95262	0.95245	1	19542	0	1.1449	0.01679	0.05445	0.934162	1151	3	1.1449
Nodal	4	0.65686	0.65951	1	13426	1	0.62687	0.016813	0.054516	0.934513	1152	2	0.62687
Hdac1	4	0.97256	0.97247	1	19994	0	1.2574	0.01684	0.054601	0.9352	1153	3	1.2574
Gpr180	4	0.97783	0.97783	1	20116	0	1.469	0.016881	0.054714	0.936362	1154	3	1.469
Olfr19	4	0.90875	0.90841	1	18692	0	1.4869	0.016934	0.054889	0.938564	1155	3	1.4869
Zfp574	4	0.3813	0.46638	1	9249	1	1.1355	0.016979	0.055019	0.938876	1156	2	1.1355
Rpl29	4	0.021814	0.056458	0.839151	1330	2	-0.63013	0.01699	0.05506	0.938876	1157	1	-0.63013
Ank	4	0.98299	0.98299	1	20222	0	1.0644	0.017009	0.055118	0.938876	1158	4	1.0644
Bpifc	4	0.94675	0.94667	1	19413	0	1.5853	0.017017	0.055147	0.938876	1159	3	1.5853
Asns	3	0.010357	0.027718	0.728888	793	2	-0.28673	0.017033	0.044384	0.900062	1160	1	-0.28673
Pfas	4	0.94544	0.94529	1	19392	0	0.97746	0.01704	0.055215	0.938876	1161	3	0.97746
M1ap	4	0.7008	0.70036	1	14284	1	1.1008	0.017063	0.055272	0.938876	1162	2	1.1008
Zfp449	4	0.80948	0.8091	1	16612	0	0.79198	0.01707	0.055294	0.938876	1163	2	0.79198
Smg6	4	0.085288	0.16885	0.985076	3415	2	-0.33668	0.017091	0.055359	0.938876	1164	1	-0.33668
Mup14	4	0.9829	0.98291	1	20221	0	0.72304	0.017101	0.055389	0.938876	1165	4	0.72304
Rbm17	4	0.7045	0.70407	1	14353	1	1.2925	0.017109	0.055416	0.938876	1166	2	1.2925
Tmem219	4	0.98262	0.98261	1	20214	0	1.4184	0.017119	0.055453	0.938876	1167	3	1.4184
Ppih	4	0.98277	0.98277	1	20220	0	1.7192	0.017229	0.055765	0.942227	1168	4	1.7192
Sptlc2	4	0.98276	0.98276	1	20219	0	1.6495	0.017239	0.055798	0.942227	1169	4	1.6495
Car2	4	0.66397	0.6659	1	13561	1	0.72333	0.017243	0.055808	0.942227	1170	2	0.72333
Vmn1r139	3	0.97027	0.97032	1	19950	0	1.8315	0.017261	0.04495	0.901696	1171	3	1.8315
Creb3l3	4	0.98273	0.98272	1	20217	0	1.0571	0.017271	0.055893	0.942227	1172	4	1.0571
Fabp12	4	0.98271	0.9827	1	20216	0	1.4106	0.01729	0.05595	0.942227	1173	4	1.4106
Eif2b4	2	0.73297	0.73249	1	14945	0	2.7613	0.017293	0.032232	0.85272	1174	1	2.7613
Eml6	4	0.87837	0.87798	1	18084	0	1.2728	0.017315	0.056007	0.942227	1175	3	1.2728
Trpm7	4	0.90816	0.90783	1	18684	0	1.4062	0.017337	0.056066	0.942227	1176	3	1.4062
Slc9b1	4	0.053137	0.12339	0.935431	2584	3	-0.89321	0.017344	0.056081	0.942227	1177	1	-0.89321
Tcf7l1	4	0.24733	0.36756	1	7201	1	0.82643	0.017376	0.056142	0.942227	1178	2	0.82643
Haus3	4	0.51993	0.55284	1	11134	1	1.7502	0.017394	0.056181	0.942227	1179	2	1.7502
Olfr463	4	0.93802	0.93789	1	19249	0	1.5449	0.017414	0.056228	0.942227	1180	3	1.5449
Elmod3	4	0.67462	0.67564	1	13767	1	0.40509	0.017445	0.056283	0.942227	1181	2	0.40509
control519	1	0.98255	0.98259	1	20213	0	2.9339	0.017451	0.0174	0.757645	1182	1	2.9339
Baz1b	4	0.95727	0.9572	1	19636	0	1.9042	0.01746	0.056315	0.942227	1183	3	1.9042
Cd79a	4	0.29555	0.41962	1	8250	1	1.5604	0.017464	0.056325	0.942227	1184	3	1.5604
Ptprh	4	0.92963	0.92938	1	19094	0	1.4548	0.017472	0.056335	0.942227	1185	3	1.4548
Cyp2c70	4	0.53694	0.56466	1	11386	1	1.4467	0.017505	0.056407	0.942658	1186	3	1.4467
Vmn1r95	3	0.98241	0.98254	1	20211	0	2.0529	0.017589	0.045772	0.904976	1187	3	2.0529
Tnfsf10	4	0.82972	0.82919	1	17064	0	0.74258	0.017614	0.056639	0.944914	1188	2	0.74258
Wdfy3	4	0.96266	0.96256	1	19760	0	1.1986	0.017663	0.056725	0.944914	1189	3	1.1986
Psmd7	4	0.50576	0.54314	1	10933	1	2.2089	0.017674	0.056743	0.944914	1190	3	2.2089
Aif1l	4	0.62014	0.62841	1	12768	1	1.4719	0.017696	0.056796	0.944914	1191	3	1.4719
Kcnq1	4	0.96124	0.9611	1	19723	0	1.5398	0.0177	0.056804	0.944914	1192	3	1.5398
Wnt2	4	0.88057	0.88016	1	18133	0	1.2679	0.017707	0.056817	0.944914	1193	3	1.2679
Gabpb1	4	0.79108	0.79074	1	16201	0	1.383	0.01776	0.056924	0.945931	1194	3	1.383
Nutf2	2	0.98217	0.98212	1	20205	0	3.0843	0.01783	0.033201	0.856988	1195	2	3.0843
Mybbp1a	4	0.010758	0.031177	0.75002	817	3	-1.4762	0.01785	0.057128	0.947087	1196	1	-1.4762
Olfr1058	4	0.90407	0.90369	1	18607	0	1.626	0.017851	0.057131	0.947087	1197	3	1.626
Gnptg	4	0.43641	0.49895	1	9935	1	0.81162	0.017947	0.057332	0.947844	1198	2	0.81162
Rarres1	4	0.23612	0.35409	1	6908	1	1.4621	0.017963	0.057358	0.947844	1199	3	1.4621
Rmdn2	4	0.96808	0.96796	1	19897	0	1.0808	0.017973	0.057379	0.947844	1200	3	1.0808
Crygd	4	0.84706	0.84652	1	17432	0	1.3611	0.01798	0.057396	0.947844	1201	3	1.3611
Zbtb17	4	0.59019	0.60429	1	12229	1	1.3246	0.018027	0.057501	0.947844	1202	3	1.3246
Htr5a	3	0.90338	0.90346	1	18596	0	2.1216	0.018069	0.046961	0.910924	1203	2	2.1216
Manba	4	0.65672	0.65938	1	13422	1	1.1869	0.018075	0.057604	0.947844	1204	3	1.1869
Anxa5	4	0.94157	0.94143	1	19318	0	1.1742	0.018125	0.057708	0.947844	1205	3	1.1742
Prr36	4	0.74527	0.74497	1	15210	0	0.96372	0.018134	0.057729	0.947844	1206	2	0.96372
Prr27	4	0.54255	0.56864	1	11463	1	0.69164	0.018181	0.057829	0.947844	1207	2	0.69164
Rpl19	2	0.075391	0.12661	0.938637	3191	1	1.3743	0.018195	0.033847	0.856988	1208	1	1.3743
Tsku	4	0.84615	0.8456	1	17402	0	1.1156	0.018197	0.057861	0.947844	1209	3	1.1156
Pou1f1	4	0.8115	0.81112	1	16665	0	0.78638	0.018204	0.057876	0.947844	1210	2	0.78638
Gigyf2	4	0.8869	0.88656	1	18266	0	1.0774	0.018244	0.057965	0.947844	1211	3	1.0774
Zcchc11	4	0.035308	0.086034	0.893406	1900	2	-1.1334	0.018254	0.05799	0.947844	1212	1	-1.1334
Suclg1	4	0.4329	0.49683	1	9889	1	1.318	0.018275	0.058039	0.947844	1213	3	1.318
Stx5a	4	0.065711	0.14419	0.958096	2982	2	0.19637	0.018355	0.0582	0.947845	1214	2	0.19637
Ogg1	4	0.38516	0.4686	1	9301	1	0.93169	0.018369	0.058235	0.947845	1215	2	0.93169
Ccdc14	4	0.77441	0.77411	1	15845	0	0.99094	0.018406	0.058321	0.947845	1216	2	0.99094
Khdrbs1	4	0.26134	0.38448	1	7487	1	0.8345	0.018456	0.058426	0.947845	1217	2	0.8345
Sdhd	4	0.80899	0.8086	1	16605	0	0.78286	0.018457	0.058427	0.947845	1218	2	0.78286
Rbp4	4	0.64684	0.6508	1	13243	1	1.2113	0.018482	0.058494	0.947845	1219	3	1.2113
Bpifa2	4	0.54147	0.56785	1	11447	1	1.1897	0.018495	0.058521	0.947845	1220	2	1.1897
Gm21119	4	0.00020854	0.00078075	0.2904	47	3	-4.297	0.018507	0.058546	0.947845	1221	1	-4.297
Tsga13	4	0.60966	0.61973	1	12589	1	1.1062	0.018525	0.058579	0.947845	1222	3	1.1062
Wdr24	4	0.32893	0.43721	1	8643	1	1.3392	0.018558	0.058643	0.947845	1223	3	1.3392
Polr2l	1	0.98142	0.98148	1	20186	0	4.7495	0.018579	0.018514	0.770371	1224	1	4.7495
Gle1	3	0.55903	0.56057	1	11734	1	0.41602	0.018591	0.0482	0.916536	1225	1	0.41602
Derl2	4	0.59706	0.60975	1	12356	1	1.585	0.018606	0.058749	0.947845	1226	2	1.585
Mrpl52	4	0.89798	0.89765	1	18481	0	1.8699	0.018659	0.058854	0.947845	1227	2	1.8699
Clec14a	4	0.97001	0.9699	1	19945	0	1.0611	0.018685	0.058902	0.947845	1228	3	1.0611
Upp2	4	0.47173	0.52094	1	10445	1	1.2649	0.018701	0.058937	0.947845	1229	3	1.2649
Bace1	4	0.67355	0.67466	1	13742	1	1.3677	0.018711	0.058959	0.947845	1230	3	1.3677
Zswim8	4	0.95004	0.94993	1	19474	0	1.646	0.018715	0.058967	0.947845	1231	3	1.646
Npsr1	4	0.9021	0.90168	1	18572	0	1.2567	0.018717	0.058969	0.947845	1232	3	1.2567
Slc35g1	4	0.69903	0.69868	1	14247	1	1.1226	0.018743	0.059026	0.947845	1233	3	1.1226
Rab1b	4	0.74422	0.7439	1	15193	0	1.4189	0.018748	0.059039	0.947845	1234	2	1.4189
Ehmt1	4	0.17399	0.27844	1	5449	1	0.97241	0.01876	0.059064	0.947845	1235	3	0.97241
Pkd1l2	4	0.67822	0.67894	1	13838	1	1.3872	0.018764	0.059071	0.947845	1236	2	1.3872
Rpl39	4	0.026471	0.066849	0.86321	1535	1	2.7923	0.018782	0.059105	0.947845	1237	3	2.7923
Ptgfrn	4	0.47078	0.5203	1	10429	1	1.0935	0.018844	0.059261	0.949607	1238	3	1.0935
Pde11a	4	0.78699	0.78666	1	16111	0	1.0661	0.018923	0.05944	0.950113	1239	2	1.0661
Cd300lg	4	0.95237	0.95221	1	19536	0	1.0858	0.018931	0.059453	0.950113	1240	3	1.0858
Bcl2l1	4	0.07858	0.16052	0.97679	3262	1	1.8679	0.018962	0.059514	0.950113	1241	3	1.8679
Olfr921	4	0.20435	0.31556	1	6171	1	1.307	0.019051	0.059702	0.950113	1242	3	1.307
Sart1	4	0.59336	0.60683	1	12287	1	0.48931	0.019063	0.059728	0.950113	1243	1	0.48931
Napa	2	0.055167	0.097891	0.914183	2664	1	0.45654	0.019071	0.035425	0.86145	1244	1	0.45654
Tspan2	4	0.7418	0.74147	1	15143	0	0.84352	0.019099	0.059806	0.950113	1245	2	0.84352
Gmeb2	4	0.92275	0.92257	1	18957	0	1.0037	0.0191	0.059807	0.950113	1246	3	1.0037
Rars2	4	0.5172	0.55094	1	11095	1	1.3294	0.019114	0.059836	0.950113	1247	2	1.3294
Fam212b	4	0.14865	0.24733	1	4830	1	1.1182	0.019147	0.059903	0.950113	1248	2	1.1182
Hist1h2bp	3	0.010357	0.027718	0.728888	794	2	-0.73115	0.019161	0.049616	0.918898	1249	1	-0.73115
Pax1	4	0.88719	0.88686	1	18269	0	1.1631	0.019195	0.059995	0.950113	1250	3	1.1631
Nckap1	4	0.84139	0.84077	1	17314	0	1.6932	0.019203	0.060012	0.950113	1251	3	1.6932
Unc5a	3	0.85556	0.85568	1	17603	0	1.1633	0.019203	0.049727	0.918898	1252	2	1.1633
Pspc1	4	0.96941	0.96928	1	19931	0	1.1508	0.019207	0.060019	0.950113	1253	3	1.1508
1700001J03Rik	4	0.86424	0.86383	1	17786	0	1.3234	0.019254	0.060125	0.950113	1254	3	1.3234
Fxyd1	4	0.68586	0.6861	1	13992	1	1.1625	0.019262	0.060141	0.950113	1255	3	1.1625
Tbx22	4	0.98017	0.9802	1	20161	0	0.9159	0.019265	0.060149	0.950113	1256	3	0.9159
Lrrc39	4	0.34348	0.44507	1	8808	1	1.1879	0.019278	0.060174	0.950113	1257	3	1.1879
Dnajc15	4	0.60941	0.61952	1	12582	1	1.1138	0.01929	0.060203	0.950113	1258	3	1.1138
Sos2	4	0.95086	0.95074	1	19497	0	1.034	0.019299	0.060221	0.950113	1259	2	1.034
Cwc15	4	0.10323	0.19117	1	3813	1	1.1595	0.019316	0.06026	0.950113	1260	2	1.1595
control555	1	0.98065	0.98068	1	20172	0	2.5686	0.019348	0.019314	0.780076	1261	1	2.5686
Gpr85	4	0.91407	0.9138	1	18783	0	1.3036	0.019364	0.060364	0.950371	1262	3	1.3036
Gm572	4	0.94785	0.94777	1	19434	0	1.4083	0.019388	0.060419	0.950371	1263	3	1.4083
Vars2	4	0.68747	0.68758	1	14020	1	2.7768	0.019397	0.060441	0.950371	1264	3	2.7768
Fadd	4	0.86138	0.86093	1	17715	0	1.1967	0.019457	0.060561	0.950755	1265	3	1.1967
Arl2	4	0.79855	0.79827	1	16354	0	0.91	0.019467	0.060577	0.950755	1266	2	0.91
Gpr101	4	0.94363	0.94348	1	19356	0	1.1242	0.019509	0.060667	0.951454	1267	2	1.1242
Ska2	4	0.017261	0.046237	0.82079	1115	3	-1.7698	0.019619	0.060877	0.954017	1268	1	-1.7698
Znrd1as	4	0.076725	0.15818	0.974108	3219	2	-0.034409	0.019669	0.060975	0.95442	1269	2	-0.034409
Elp3	4	0.97997	0.98001	1	20157	0	1.1203	0.019694	0.061021	0.95442	1270	3	1.1203
Pnlip	4	0.58909	0.60338	1	12212	1	1.7656	0.019706	0.061054	0.95442	1271	3	1.7656
Rnf135	4	0.87531	0.87492	1	18028	0	1.063	0.019736	0.061116	0.95442	1272	3	1.063
Skint10	4	0.6362	0.64168	1	13049	1	1.102	0.01975	0.061145	0.95442	1273	3	1.102
Rnf217	4	0.044629	0.10583	0.921254	2261	2	-0.089676	0.01977	0.06118	0.95442	1274	2	-0.089676
Ankrd46	4	0.78404	0.78366	1	16052	0	1.1612	0.019815	0.061279	0.954526	1275	3	1.1612
Pom121	4	0.87156	0.87117	1	17961	0	0.93491	0.019871	0.061403	0.955005	1276	3	0.93491
Dkk2	4	0.54138	0.5678	1	11445	1	1.2037	0.019908	0.061487	0.955591	1277	3	1.2037
Zc3h11a	4	0.11501	0.20572	1	4054	1	1.0081	0.019972	0.061616	0.956081	1278	3	1.0081
Samd1	4	0.78981	0.78948	1	16173	0	1.4322	0.020005	0.061669	0.956081	1279	3	1.4322
Lppr3	4	0.4006	0.47758	1	9485	1	1.3662	0.020021	0.061704	0.956081	1280	3	1.3662
Ube2c	4	0.96399	0.96389	1	19791	0	2.1676	0.020073	0.061819	0.956633	1281	3	2.1676
Klhl8	4	0.4773	0.52453	1	10535	1	0.84729	0.020086	0.061852	0.956633	1282	2	0.84729
Grm5	4	0.27229	0.39771	1	7748	1	0.27256	0.020124	0.061949	0.956633	1283	2	0.27256
Il13	4	0.10844	0.19771	1	3910	2	0.20456	0.020152	0.061998	0.956633	1284	2	0.20456
Smc1a	4	9.8609e-05	0.00036771	0.235884	31	3	-4.7927	0.020174	0.062048	0.956633	1285	1	-4.7927
Zfp27	4	0.2513	0.37235	1	7274	1	1.1098	0.020225	0.062149	0.956633	1286	3	1.1098
Rgag4	4	0.54324	0.56913	1	11471	1	1.3722	0.020226	0.062151	0.956633	1287	3	1.3722
Tmem167b	4	0.68267	0.6831	1	13926	1	0.46036	0.020226	0.062151	0.956633	1288	2	0.46036
Upk1a	4	0.4914	0.53371	1	10731	1	0.9525	0.020262	0.062229	0.956633	1289	3	0.9525
Prpf4b	4	0.020647	0.053876	0.834625	1276	2	-0.091806	0.020275	0.062256	0.956633	1290	2	-0.091806
Ppfibp2	4	0.9747	0.9746	1	20036	0	1.1045	0.020303	0.062308	0.956633	1291	3	1.1045
Ifnl2	4	0.021361	0.055447	0.837685	1309	2	0.68195	0.020357	0.062418	0.956633	1292	2	0.68195
Cyp2s1	4	0.91861	0.91838	1	18881	0	0.23394	0.020376	0.062469	0.956633	1293	1	0.23394
Kctd11	4	0.97571	0.97562	1	20063	0	1.111	0.020386	0.062486	0.956633	1294	3	1.111
1810011O10Rik	4	0.46586	0.51716	1	10361	1	0.049274	0.020427	0.062569	0.956633	1295	1	0.049274
Prdm10	4	0.61478	0.62393	1	12671	1	0.52429	0.020528	0.062787	0.956633	1296	1	0.52429
Rhox4d	4	0.39601	0.4749	1	9427	1	1.2297	0.020572	0.062876	0.956633	1297	2	1.2297
Arntl	4	0.52364	0.55545	1	11193	1	1.4833	0.020575	0.062885	0.956633	1298	3	1.4833
Gm15097	4	0.1365	0.23246	1	4540	1	0.66723	0.020578	0.06289	0.956633	1299	2	0.66723
Col5a2	4	0.81182	0.81145	1	16673	0	1.3465	0.020604	0.062942	0.956633	1300	3	1.3465
Pus7	4	0.36585	0.45753	1	9057	1	0.92323	0.020629	0.062995	0.956633	1301	2	0.92323
Wdsub1	4	0.48192	0.52756	1	10605	1	1.147	0.020663	0.063052	0.956633	1302	2	1.147
Smco4	4	0.96762	0.96748	1	19885	0	1.1702	0.020696	0.06312	0.956633	1303	3	1.1702
Carf	4	0.92196	0.92173	1	18945	0	0.98462	0.020724	0.063174	0.956633	1304	3	0.98462
Atp5j	4	0.73172	0.73139	1	14912	0	-0.27567	0.020755	0.063222	0.956633	1305	1	-0.27567
Capns2	4	0.52853	0.5588	1	11258	1	1.0156	0.020758	0.063227	0.956633	1306	3	1.0156
Unc93b1	4	0.30847	0.42637	1	8393	1	1.2413	0.020837	0.063403	0.956633	1307	3	1.2413
Prdm4	4	0.61412	0.62344	1	12662	1	1.1473	0.020854	0.063437	0.956633	1308	3	1.1473
Olfr282	4	0.1842	0.29099	1	5689	1	0.3961	0.020881	0.063494	0.956633	1309	2	0.3961
Cenpo	4	0.9335	0.93326	1	19169	0	1.5259	0.020895	0.063519	0.956633	1310	3	1.5259
Glyr1	4	0.93707	0.93693	1	19238	0	0.90962	0.020896	0.063522	0.956633	1311	2	0.90962
control929	1	0.97904	0.97907	1	20134	0	1.7588	0.020963	0.020884	0.792888	1312	1	1.7588
Ehf	4	0.96681	0.96668	1	19860	0	0.92903	0.020979	0.063684	0.956633	1313	3	0.92903
Pgm2	4	0.68812	0.68819	1	14033	1	-0.15496	0.020982	0.063692	0.956633	1314	1	-0.15496
Ice1	4	0.083465	0.16662	0.983956	3378	1	0.13925	0.021033	0.063808	0.956633	1315	1	0.13925
Ubap2	4	0.6426	0.64722	1	13164	1	1.3985	0.021033	0.063808	0.956633	1316	3	1.3985
Rhbdd1	4	0.57464	0.59232	1	11973	1	0.90082	0.021063	0.063873	0.956633	1317	2	0.90082
Tma7	4	0.69459	0.69445	1	14162	1	0.22476	0.021083	0.06392	0.956633	1318	2	0.22476
Alox12b	4	0.96665	0.96651	1	19857	0	1.5941	0.021113	0.063991	0.956633	1319	3	1.5941
Mroh1	4	0.15307	0.25275	1	4955	1	1.2337	0.021164	0.064102	0.956633	1320	3	1.2337
control994	1	0.97883	0.97886	1	20130	0	2.5831	0.021168	0.021085	0.795545	1321	1	2.5831
Myo9b	4	0.49226	0.53428	1	10744	1	1.0757	0.021172	0.064115	0.956633	1322	2	1.0757
Dhx36	4	0.27091	0.39599	1	7724	1	0.65067	0.021184	0.064142	0.956633	1323	2	0.65067
Utf1	4	0.94319	0.94303	1	19351	0	0.89902	0.021197	0.064175	0.956633	1324	2	0.89902
Dcaf8	4	0.76993	0.7697	1	15758	0	0.19604	0.021234	0.064247	0.956633	1325	1	0.19604
Uhrf2	4	0.95303	0.95286	1	19555	0	1.3682	0.021289	0.064362	0.956633	1326	3	1.3682
Pnliprp2	4	0.14969	0.24861	1	4858	1	0.91044	0.021386	0.064545	0.956633	1327	3	0.91044
Zmynd19	4	0.501	0.53995	1	10862	1	0.076979	0.021436	0.064647	0.956633	1328	2	0.076979
Kcna5	4	0.96759	0.96745	1	19884	0	1.0888	0.021458	0.064698	0.956633	1329	2	1.0888
Cpne3	4	0.97762	0.97762	1	20112	0	1.1263	0.02146	0.064701	0.956633	1330	3	1.1263
Mtus1	4	0.95405	0.95388	1	19581	0	1.5176	0.021468	0.06472	0.956633	1331	3	1.5176
Akr1e1	4	0.57245	0.59065	1	11944	1	1.2223	0.021477	0.064738	0.956633	1332	3	1.2223
Cela1	4	0.78299	0.78264	1	16026	0	1.2242	0.021487	0.064763	0.956633	1333	3	1.2242
Atp2a2	4	0.84302	0.84246	1	17342	0	1.6475	0.021537	0.064879	0.956633	1334	3	1.6475
Gspt1	4	0.015014	0.041123	0.807302	1011	1	1.0555	0.021576	0.064968	0.956633	1335	2	1.0555
Zfp260	4	0.87927	0.87888	1	18109	0	1.1427	0.021579	0.064976	0.956633	1336	3	1.1427
Pitpna	4	0.89399	0.89367	1	18411	0	1.2979	0.021609	0.06504	0.956633	1337	3	1.2979
Foxj3	4	0.91056	0.91027	1	18714	0	1.6722	0.02172	0.065261	0.956633	1338	3	1.6722
Cd300lb	4	0.2758	0.40194	1	7853	1	1.1924	0.021746	0.065313	0.956633	1339	2	1.1924
Defb26	4	0.9215	0.92127	1	18936	0	1.632	0.02178	0.065388	0.956633	1340	3	1.632
Clic5	4	0.96901	0.96888	1	19925	0	1.0784	0.021831	0.065489	0.956633	1341	3	1.0784
Brms1	4	0.35256	0.45009	1	8910	1	0.45465	0.02184	0.065504	0.956633	1342	2	0.45465
2310030G06Rik	4	0.19	0.29807	1	5828	1	1.3294	0.021848	0.065525	0.956633	1343	3	1.3294
Gadl1	4	0.91297	0.91271	1	18761	0	1.3756	0.021883	0.065588	0.956633	1344	3	1.3756
Dsn1	4	0.61573	0.62472	1	12686	1	1.2694	0.021941	0.065718	0.956633	1345	3	1.2694
Lyzl6	4	0.92823	0.92798	1	19063	0	1.1149	0.02196	0.065754	0.956633	1346	3	1.1149
AW549877	4	0.91383	0.91356	1	18773	0	1.1296	0.021986	0.065812	0.956633	1347	3	1.1296
Ccnl2	4	0.97779	0.97779	1	20115	0	1.0224	0.022003	0.06585	0.956633	1348	3	1.0224
Cycs	4	0.01989	0.052187	0.828103	1235	2	0.849	0.022041	0.065934	0.956633	1349	2	0.849
Crispld1	4	0.85208	0.85154	1	17537	0	1.1598	0.022069	0.065992	0.956633	1350	3	1.1598
Zfp784	4	0.85006	0.84953	1	17495	0	1.1679	0.022078	0.066008	0.956633	1351	3	1.1679
Sytl2	4	0.57285	0.59097	1	11949	1	0.9544	0.022103	0.066068	0.956633	1352	2	0.9544
Wdr91	4	0.72797	0.72763	1	14844	0	1.4453	0.02212	0.066098	0.956633	1353	3	1.4453
Defb29	4	0.84364	0.84305	1	17355	0	0.96545	0.022146	0.06616	0.956633	1354	3	0.96545
Tada3	4	0.059288	0.13596	0.948097	2832	2	0.71907	0.022155	0.066175	0.956633	1355	2	0.71907
Sulf2	4	0.80618	0.80583	1	16532	0	1.1499	0.022163	0.066197	0.956633	1356	3	1.1499
Def6	4	0.94885	0.94874	1	19451	0	1.3282	0.022185	0.066248	0.956633	1357	3	1.3282
Sec61g	4	0.002778	0.0099089	0.570036	333	3	-3.1798	0.022193	0.066267	0.956633	1358	1	-3.1798
Srm	4	0.95947	0.95935	1	19692	0	1.1533	0.022206	0.066299	0.956633	1359	3	1.1533
Fblim1	4	0.15675	0.25727	1	5034	1	1.0744	0.022215	0.066317	0.956633	1360	2	1.0744
Cyp2a22	4	0.76516	0.76493	1	15655	0	1.0957	0.022223	0.066334	0.956633	1361	2	1.0957
Fasl	4	0.97347	0.97335	1	20013	0	1.3504	0.022254	0.066401	0.956633	1362	3	1.3504
Zhx2	4	0.66424	0.66614	1	13565	1	1.2377	0.022266	0.066426	0.956633	1363	3	1.2377
Reps1	4	0.95299	0.95281	1	19553	0	1.1587	0.022267	0.066427	0.956633	1364	3	1.1587
Eif3m	4	0.10781	0.19691	1	3900	1	0.14921	0.022293	0.066467	0.956633	1365	1	0.14921
Myo1g	4	0.68104	0.68159	1	13896	1	0.86715	0.0223	0.066478	0.956633	1366	2	0.86715
Clec7a	4	0.27233	0.39776	1	7750	1	1.0064	0.022309	0.066499	0.956633	1367	2	1.0064
Pprc1	4	0.44162	0.50215	1	10001	1	1.4379	0.022344	0.066576	0.956633	1368	2	1.4379
Prl2c1	4	0.96216	0.96202	1	19748	0	0.81666	0.022372	0.066625	0.956633	1369	3	0.81666
Matr3	3	0.97758	0.97766	1	20110	0	0.8126	0.022416	0.05749	0.947844	1370	3	0.8126
Vmn2r6	4	0.32386	0.43445	1	8577	1	0.72638	0.022421	0.066722	0.956633	1371	2	0.72638
Def8	3	0.17702	0.27515	1	5533	1	0.8209	0.022459	0.057597	0.947844	1372	2	0.8209
Ube2l3	4	0.95173	0.95158	1	19518	0	0.83173	0.02247	0.066828	0.956633	1373	2	0.83173
Gdf3	4	0.93145	0.9312	1	19131	0	1.1665	0.022472	0.066835	0.956633	1374	3	1.1665
Arhgap30	4	0.69826	0.69793	1	14234	1	0.82264	0.022472	0.066836	0.956633	1375	2	0.82264
Krt72	4	0.95756	0.9575	1	19645	0	1.5709	0.022477	0.066841	0.956633	1376	3	1.5709
Vps25	4	4.7837e-05	0.00016718	0.185997	17	3	-5.2777	0.022545	0.066979	0.956633	1377	1	-5.2777
Fam110c	3	0.97745	0.97753	1	20108	0	1.3502	0.022547	0.057797	0.947844	1378	3	1.3502
Wdr73	4	0.96623	0.96609	1	19848	0	2.5522	0.022576	0.067044	0.956633	1379	3	2.5522
Slc30a3	4	0.0028937	0.01031	0.576114	345	1	1.1784	0.022595	0.067095	0.956633	1380	3	1.1784
Nabp1	3	0.55173	0.55387	1	11608	1	0.25671	0.022649	0.058049	0.947844	1381	1	0.25671
Rtn4r	4	0.86076	0.8603	1	17701	0	1.0099	0.022669	0.06725	0.956633	1382	3	1.0099
Morc2b	4	0.97062	0.97051	1	19955	0	1.2042	0.022688	0.067284	0.956633	1383	3	1.2042
Trim24	4	0.069312	0.14881	0.967003	3055	1	1.1966	0.022697	0.0673	0.956633	1384	2	1.1966
Snapc2	4	0.17135	0.27514	1	5394	2	-0.052256	0.022747	0.067417	0.956633	1385	2	-0.052256
Vmn1r80	4	0.97604	0.97598	1	20071	0	1.1778	0.022749	0.067423	0.956633	1386	3	1.1778
Vmn1r104	4	0.92679	0.92656	1	19034	0	0.55968	0.022797	0.067519	0.956633	1387	2	0.55968
Fer	4	0.83063	0.83011	1	17080	0	1.1518	0.022819	0.067574	0.956633	1388	3	1.1518
Dgkq	4	0.75446	0.75426	1	15422	0	0.40604	0.022848	0.067631	0.956633	1389	2	0.40604
4930430F08Rik	4	0.62802	0.63491	1	12906	1	1.1455	0.022853	0.067635	0.956633	1390	2	1.1455
Iqsec3	4	0.95957	0.95945	1	19696	0	1.4765	0.022862	0.067657	0.956633	1391	3	1.4765
Ghr	4	0.94435	0.94419	1	19374	0	1.3577	0.022872	0.06768	0.956633	1392	3	1.3577
Vps54	4	0.14956	0.24846	1	4853	1	1.5508	0.022877	0.067691	0.956633	1393	3	1.5508
St6galnac6	4	0.58367	0.59921	1	12122	1	0.28124	0.022898	0.067735	0.956633	1394	2	0.28124
Nmnat3	4	0.89424	0.89391	1	18417	0	1.4803	0.022903	0.067744	0.956633	1395	3	1.4803
Rbm26	4	0.8633	0.86289	1	17762	0	1.1809	0.022965	0.067868	0.956633	1396	3	1.1809
Hint1	4	0.80564	0.80532	1	16522	0	0.51973	0.022999	0.067945	0.956633	1397	1	0.51973
Eif4g2	4	0.92019	0.91997	1	18911	0	0.6412	0.023049	0.068044	0.956633	1398	2	0.6412
D16Ertd472e	4	0.93948	0.93939	1	19282	0	1.4787	0.023054	0.068055	0.956633	1399	3	1.4787
Ccdc55	3	0.035994	0.074955	0.871056	1926	1	-0.45746	0.023065	0.059066	0.947845	1400	1	-0.45746
Aldh16a1	4	0.52423	0.55582	1	11207	1	0.42224	0.0231	0.068145	0.956633	1401	1	0.42224
Ech1	4	0.63244	0.6386	1	12980	1	0.7058	0.023105	0.068156	0.956633	1402	2	0.7058
Vmn1r9	4	0.97543	0.97533	1	20056	0	1.0857	0.023156	0.068282	0.956633	1403	3	1.0857
Sstr5	4	0.28325	0.41096	1	8044	1	0.75857	0.023158	0.068286	0.956633	1404	2	0.75857
Hus1	4	0.53229	0.56138	1	11314	1	2.6027	0.023166	0.068305	0.956633	1405	3	2.6027
Myct1	4	0.52208	0.55433	1	11168	1	0.64592	0.023193	0.068365	0.956633	1406	2	0.64592
Tesc	4	0.18912	0.29695	1	5811	1	0.94459	0.023201	0.068384	0.956633	1407	2	0.94459
Wdtc1	4	0.97278	0.97268	1	19998	0	1.1797	0.02321	0.068406	0.956633	1408	3	1.1797
Hars	2	0.77688	0.77628	1	15904	0	2.9069	0.023256	0.042943	0.895224	1409	1	2.9069
control903	1	0.97672	0.97675	1	20087	0	2.0774	0.023283	0.023211	0.811322	1410	1	2.0774
Atp7b	4	0.63128	0.63761	1	12967	1	1.2705	0.023285	0.068556	0.956633	1411	3	1.2705
Shisa6	4	0.4117	0.48397	1	9635	1	1.6854	0.023297	0.068588	0.956633	1412	3	1.6854
Derl1	4	0.49365	0.53518	1	10769	1	1.1165	0.023326	0.068648	0.956633	1413	3	1.1165
Stx6	4	0.51954	0.55256	1	11130	1	1.0443	0.023333	0.068664	0.956633	1414	2	1.0443
Pck2	4	0.77715	0.77681	1	15911	0	0.24238	0.023402	0.068823	0.956633	1415	1	0.24238
Idnk	4	0.78226	0.78189	1	16012	0	1.337	0.023411	0.068839	0.956633	1416	3	1.337
Gfra2	4	0.84814	0.84761	1	17460	0	1.4168	0.023438	0.068884	0.956633	1417	3	1.4168
Uqcrc1	4	0.38523	0.46865	1	9302	1	1.5315	0.023452	0.068916	0.956633	1418	2	1.5315
Exoc8	4	0.0078719	0.02433	0.707258	678	2	-1.6588	0.023503	0.069023	0.956633	1419	1	-1.6588
Tecpr2	4	0.9051	0.90473	1	18629	0	0.86857	0.023543	0.069115	0.956633	1420	2	0.86857
Alas1	4	0.059018	0.13537	0.947053	2822	2	0.32277	0.023553	0.069138	0.956633	1421	2	0.32277
Ssu2	4	0.52789	0.55836	1	11246	1	1.0477	0.023577	0.069189	0.956633	1422	3	1.0477
BC080695	4	0.84711	0.84657	1	17434	0	1.1273	0.023582	0.069199	0.956633	1423	3	1.1273
Ddx6	3	0.91237	0.91242	1	18745	0	3.0071	0.023648	0.06046	0.950371	1424	2	3.0071
4931429I11Rik	4	0.68857	0.68863	1	14040	1	1.0778	0.023703	0.069461	0.958642	1425	3	1.0778
Pla2g12b	4	0.72272	0.72235	1	14725	0	0.77356	0.023711	0.069473	0.958642	1426	2	0.77356
Slc29a2	4	0.51756	0.55121	1	11100	1	0.83817	0.023755	0.069557	0.958642	1427	2	0.83817
Lsm6	1	0.97618	0.97621	1	20077	0	4.5894	0.023815	0.023727	0.81304	1428	1	4.5894
Letm2	4	0.8454	0.84484	1	17386	0	1.0331	0.023871	0.069784	0.958642	1429	3	1.0331
Pfdn5	4	0.46765	0.51832	1	10383	1	1.5588	0.023905	0.069863	0.958642	1430	3	1.5588
Krtap11-1	4	0.37039	0.46014	1	9118	1	0.72083	0.023906	0.069865	0.958642	1431	2	0.72083
Taf8	4	0.3578	0.45301	1	8973	1	0.56974	0.024006	0.070076	0.958642	1432	1	0.56974
Snx8	4	0.89006	0.88975	1	18339	0	1.2127	0.024062	0.070203	0.958642	1433	3	1.2127
Ftl1	4	0.9392	0.93909	1	19275	0	1.3471	0.024107	0.070293	0.958642	1434	3	1.3471
Rbbp8	4	0.65743	0.66004	1	13441	1	0.85856	0.024157	0.070407	0.958642	1435	1	0.85856
Bach2	3	0.97584	0.97594	1	20069	0	0.83474	0.024159	0.061668	0.956081	1436	3	0.83474
Cd19	4	0.58154	0.59759	1	12088	1	0.7967	0.024198	0.070503	0.958642	1437	2	0.7967
Vps45	4	0.96603	0.96591	1	19842	0	1.0528	0.024208	0.070522	0.958642	1438	3	1.0528
Trim75	4	0.27406	0.39987	1	7801	1	1.6705	0.024222	0.070553	0.958642	1439	3	1.6705
Adnp	4	0.90964	0.90931	1	18697	0	1.3959	0.024231	0.070569	0.958642	1440	3	1.3959
Vmn1r13	4	0.49996	0.53928	1	10851	1	1.3478	0.024234	0.070575	0.958642	1441	3	1.3478
Hsd3b6	4	0.3027	0.42334	1	8332	1	0.64429	0.024258	0.070628	0.958642	1442	2	0.64429
Celsr2	4	0.82871	0.82818	1	17040	0	1.4596	0.024286	0.070685	0.958642	1443	3	1.4596
Rnf19a	4	0.96095	0.96082	1	19717	0	1.236	0.024296	0.0707	0.958642	1444	3	1.236
Lrrc66	4	0.81796	0.81753	1	16819	0	0.60984	0.024308	0.070726	0.958642	1445	2	0.60984
Olfr1263	4	0.35655	0.45229	1	8957	1	1.5805	0.024332	0.070777	0.958642	1446	3	1.5805
Dusp9	4	0.90459	0.90421	1	18620	0	1.1448	0.02435	0.070813	0.958642	1447	3	1.1448
Gm5142	4	0.098656	0.18543	0.998029	3716	2	-0.45602	0.024359	0.07083	0.958642	1448	1	-0.45602
Gm11541	4	0.96686	0.96673	1	19863	0	1.2598	0.02436	0.070831	0.958642	1449	3	1.2598
Pls1	4	0.94994	0.94983	1	19472	0	1.2743	0.024368	0.070846	0.958642	1450	2	1.2743
Znrf4	4	0.68526	0.68555	1	13981	1	0.38335	0.024409	0.070929	0.958642	1451	1	0.38335
Sgcd	4	0.74396	0.74366	1	15190	0	1.0965	0.024424	0.070956	0.958642	1452	3	1.0965
Rhbdf2	4	0.87291	0.87253	1	17986	0	1.0916	0.024452	0.071014	0.958642	1453	3	1.0916
Olfr1221	4	0.50182	0.54051	1	10873	1	0.56755	0.024493	0.071088	0.958642	1454	2	0.56755
Uhrf1	2	0.52555	0.52546	1	11222	0	2.2931	0.024497	0.045199	0.902353	1455	1	2.2931
Prpf19	4	0.011	0.031731	0.752629	829	2	-1.1502	0.02451	0.071128	0.958642	1456	1	-1.1502
Ces2a	4	0.77052	0.7703	1	15768	0	0.29559	0.02456	0.071243	0.958642	1457	1	0.29559
Clip2	4	0.43761	0.49968	1	9949	1	1.0405	0.024565	0.071253	0.958642	1458	2	1.0405
Ube2dnl2	4	0.61625	0.62515	1	12696	1	0.82769	0.024574	0.071272	0.958642	1459	2	0.82769
Nrip3	4	0.79195	0.79162	1	16218	0	1.195	0.024609	0.071345	0.958642	1460	3	1.195
Trmt10c	4	0.39819	0.47617	1	9456	1	0.95543	0.024661	0.071457	0.958642	1461	2	0.95543
Uchl4	4	0.70765	0.7072	1	14412	1	1.0345	0.024673	0.071479	0.958642	1462	3	1.0345
Ampd1	4	0.92851	0.92827	1	19070	0	1.1641	0.024687	0.071509	0.958642	1463	3	1.1641
Oraov1	3	0.032387	0.06947	0.867904	1788	1	0.070704	0.024768	0.063104	0.956633	1464	1	0.070704
Rps7	4	0.0062427	0.020501	0.688747	587	2	0.21617	0.024803	0.071757	0.958642	1465	2	0.21617
Aldh18a1	4	0.096625	0.18296	0.99598	3666	1	1.6	0.024803	0.071757	0.958642	1466	2	1.6
Tgfb1	4	0.74558	0.74528	1	15216	0	1.1131	0.024827	0.071801	0.958642	1467	3	1.1131
Cep89	4	0.27426	0.4001	1	7806	2	0.5011	0.024843	0.071836	0.958642	1468	2	0.5011
Hccs	4	0.93125	0.93099	1	19126	0	0.55773	0.024862	0.071876	0.958642	1469	1	0.55773
Dnah11	4	0.57076	0.5894	1	11918	1	1.0713	0.024879	0.071914	0.958642	1470	2	1.0713
Dync1h1	4	0.24901	0.36962	1	7223	1	1.3205	0.024912	0.071993	0.958642	1471	2	1.3205
Ube2h	4	0.4985	0.53832	1	10837	1	1.4796	0.024952	0.072088	0.958642	1472	2	1.4796
Upp1	4	0.76441	0.7642	1	15635	0	0.84341	0.02497	0.072122	0.958642	1473	2	0.84341
Tle1	4	0.44549	0.50451	1	10053	1	0.71408	0.025013	0.072202	0.958642	1474	3	0.71408
Olfr659	4	0.92372	0.92355	1	18977	0	0.96225	0.025042	0.072261	0.958642	1475	3	0.96225
Gimap7	4	0.50898	0.54531	1	10978	1	1.6142	0.025046	0.072268	0.958642	1476	3	1.6142
Olfr263	4	0.24567	0.36556	1	7159	2	0.16811	0.025113	0.072416	0.958642	1477	2	0.16811
Olfr566	4	0.16619	0.26879	1	5267	1	1.2711	0.025114	0.072418	0.958642	1478	3	1.2711
Kdf1	4	0.96562	0.96548	1	19830	0	1.1767	0.025125	0.072436	0.958642	1479	3	1.1767
Gla	4	0.63082	0.63724	1	12957	1	1.3695	0.025205	0.072586	0.958642	1480	3	1.3695
Bola3	4	0.65716	0.65979	1	13434	1	0.53441	0.025214	0.072604	0.958642	1481	2	0.53441
Cd86	4	0.63055	0.63702	1	12954	1	0.99227	0.025233	0.072647	0.958642	1482	3	0.99227
Fgd6	4	0.18616	0.29339	1	5737	2	0.37572	0.025287	0.072755	0.958642	1483	2	0.37572
Ugt2a3	4	0.95534	0.9552	1	19606	0	1.2853	0.025309	0.07281	0.958642	1484	3	1.2853
Olfr904	4	0.029951	0.074372	0.870654	1685	2	-1.017	0.025315	0.07282	0.958642	1485	1	-1.017
Olfr593	4	0.96312	0.96302	1	19770	0	1.4129	0.025346	0.072893	0.958642	1486	3	1.4129
Ankrd27	4	0.23519	0.35299	1	6890	2	0.65567	0.02535	0.072901	0.958642	1487	2	0.65567
4930564D02Rik	4	0.97972	0.97975	1	20150	0	1.7648	0.025359	0.072921	0.958642	1488	3	1.7648
Abt1	4	0.054553	0.12634	0.938383	2642	1	1.6966	0.025365	0.072929	0.958642	1489	2	1.6966
Gpr107	4	0.82919	0.82864	1	17050	0	1.2137	0.025379	0.072953	0.958642	1490	3	1.2137
Unc45b	4	0.87838	0.87799	1	18085	0	1.4547	0.025417	0.073029	0.958642	1491	3	1.4547
Dnaja1	4	0.93505	0.93485	1	19196	0	1.7557	0.025422	0.073037	0.958642	1492	3	1.7557
Ccr7	4	0.83592	0.83538	1	17186	0	0.99148	0.025432	0.073061	0.958642	1493	2	0.99148
Rps10	3	0.90311	0.90318	1	18590	0	1.4804	0.025449	0.06475	0.956633	1494	2	1.4804
Gm3415	4	0.88215	0.88172	1	18160	0	1.3946	0.025455	0.073105	0.958642	1495	3	1.3946
Eif1ad	4	0.13544	0.23112	1	4516	1	2.0569	0.025474	0.073143	0.958642	1496	3	2.0569
Tfcp2l1	4	0.19968	0.30989	1	6053	2	0.48098	0.025523	0.073255	0.958642	1497	2	0.48098
Nhp2	4	0.087061	0.17101	0.985571	3450	1	1.5883	0.025535	0.073273	0.958642	1498	3	1.5883
Cenph	4	0.93878	0.93866	1	19262	0	1.1152	0.025566	0.073333	0.958642	1499	2	1.1152
control604	1	0.97441	0.97444	1	20027	0	2.2892	0.025591	0.025499	0.835369	1500	1	2.2892
Zfp189	4	0.30497	0.42454	1	8357	1	1.1617	0.025596	0.073398	0.958642	1501	2	1.1617
Zfp367	4	0.93599	0.93579	1	19219	0	0.97924	0.025616	0.073433	0.958642	1502	3	0.97924
Tmem50b	4	0.56045	0.58171	1	11758	1	1.0396	0.025649	0.073517	0.958642	1503	3	1.0396
Tpst1	4	0.52361	0.55544	1	11192	1	0.11396	0.025667	0.073556	0.958642	1504	2	0.11396
Tmem186	4	0.91305	0.91278	1	18762	0	1.0574	0.025717	0.073659	0.958642	1505	2	1.0574
Pomgnt2	4	0.078907	0.16094	0.977308	3269	2	0.13141	0.025724	0.073676	0.958642	1506	2	0.13141
Sap130	4	0.17678	0.28185	1	5524	2	-0.19056	0.025767	0.073765	0.958642	1507	1	-0.19056
Trub2	4	0.0054278	0.018515	0.684233	536	3	-3.2607	0.025817	0.073874	0.958642	1508	1	-3.2607
Olfr1145	4	0.95923	0.95912	1	19682	0	1.3456	0.025945	0.074133	0.958642	1509	3	1.3456
Atmin	4	0.48778	0.53136	1	10686	1	1.1375	0.025954	0.074151	0.958642	1510	2	1.1375
Csrp2	4	0.085109	0.16865	0.985076	3412	2	-0.26988	0.025968	0.07417	0.958642	1511	2	-0.26988
1190002N15Rik	3	0.81129	0.81118	1	16661	0	1.1921	0.025978	0.065966	0.956633	1512	2	1.1921
Apc2	4	0.85675	0.8563	1	17626	0	1.014	0.026083	0.074383	0.958642	1513	3	1.014
Eci3	4	0.15201	0.25145	1	4926	1	0.54106	0.026119	0.074448	0.958642	1514	2	0.54106
Defb14	4	0.28815	0.41587	1	8162	1	1.5291	0.026169	0.074558	0.958642	1515	3	1.5291
Fsbp	4	0.93517	0.93496	1	19200	0	1.3193	0.026179	0.074575	0.958642	1516	3	1.3193
Ap5m1	4	0.13089	0.22542	1	4420	2	0.25519	0.026239	0.074703	0.958642	1517	2	0.25519
Arl6ip6	3	0.58005	0.58049	1	12067	1	0.26189	0.026242	0.066584	0.956633	1518	1	0.26189
Mki67	4	0.95558	0.95545	1	19608	0	1.263	0.026249	0.074725	0.958642	1519	2	1.263
Sptbn4	4	0.14241	0.23969	1	4685	1	1.419	0.026266	0.074759	0.958642	1520	3	1.419
Npat	4	0.18779	0.29535	1	5783	2	-0.35426	0.02627	0.074765	0.958642	1521	1	-0.35426
Lipe	4	0.39752	0.47578	1	9446	1	0.65274	0.026286	0.074798	0.958642	1522	2	0.65274
1700020A23Rik	4	0.51877	0.55202	1	11119	1	1.2338	0.026314	0.074857	0.958642	1523	3	1.2338
Ssxb3	4	0.25164	0.37275	1	7283	2	-0.5399	0.02632	0.074869	0.958642	1524	1	-0.5399
Trim37	3	0.97368	0.97371	1	20016	0	0.91405	0.026322	0.066774	0.956633	1525	3	0.91405
Eif3c	3	0.00090338	0.0025706	0.394928	148	1	1.5207	0.026355	0.066861	0.956633	1526	2	1.5207
Angptl1	4	0.88238	0.88197	1	18167	0	1.2404	0.026372	0.074977	0.958642	1527	3	1.2404
Cpsf1	3	0.071205	0.1276	0.941045	3100	1	0.12337	0.026393	0.06695	0.956633	1528	1	0.12337
Hand2	4	0.83699	0.83641	1	17208	0	1.1871	0.026396	0.075028	0.958642	1529	3	1.1871
Tsc1	4	0.84138	0.84075	1	17313	0	1.2343	0.026415	0.075073	0.958642	1530	3	1.2343
Nip7	4	0.75528	0.75508	1	15442	0	2.5753	0.026421	0.07508	0.958642	1531	3	2.5753
Vmn2r35	4	0.61234	0.62193	1	12632	1	0.37574	0.026421	0.07508	0.958642	1532	2	0.37574
Rel	4	0.8581	0.85767	1	17646	0	1.0378	0.026443	0.075123	0.958642	1533	2	1.0378
Cyp2b9	4	0.98032	0.98034	1	20165	0	1.3163	0.026461	0.075166	0.958642	1534	3	1.3163
Tmem185b	4	0.59907	0.61133	1	12395	1	0.78361	0.02648	0.075195	0.958642	1535	2	0.78361
Zfp407	4	0.8352	0.83468	1	17170	0	1.1776	0.026517	0.075261	0.958642	1536	2	1.1776
Pla2g4b	4	0.84676	0.84623	1	17421	0	1.5468	0.026554	0.075344	0.958642	1537	3	1.5468
Ltb4r1	4	0.3188	0.43181	1	8512	1	1.3342	0.026556	0.075345	0.958642	1538	3	1.3342
Ilf3	4	0.39997	0.47721	1	9477	1	0.87304	0.026571	0.075379	0.958642	1539	2	0.87304
Wfdc6b	4	0.88737	0.88705	1	18276	0	1.0577	0.02661	0.075458	0.958642	1540	2	1.0577
Mastl	4	0.0046203	0.01624	0.65621	482	2	-1.2262	0.026622	0.075483	0.958642	1541	2	-1.2262
Gm933	4	0.70911	0.70868	1	14438	0	0.61177	0.026629	0.075495	0.958642	1542	2	0.61177
Olfr1284	4	0.57291	0.59101	1	11950	1	0.89183	0.026656	0.075563	0.958642	1543	2	0.89183
Zbtb46	4	0.88519	0.88483	1	18233	0	0.37159	0.026672	0.075592	0.958642	1544	2	0.37159
Gpatch2	4	0.93914	0.93904	1	19273	0	0.45083	0.026722	0.075695	0.958642	1545	2	0.45083
Grid2	4	0.94538	0.94522	1	19390	0	1.2926	0.026731	0.075711	0.958642	1546	3	1.2926
Ttk	4	0.0053086	0.018219	0.679674	530	2	-1.1951	0.026759	0.075758	0.958642	1547	2	-1.1951
Vmn1r128	2	0.015576	0.029182	0.737104	1037	1	-0.98066	0.026774	0.049196	0.918898	1548	1	-0.98066
Ifnl3	4	0.040979	0.098102	0.914183	2120	2	0.056116	0.026787	0.075821	0.958642	1549	2	0.056116
Tuba1b	3	0.1213	0.19993	1	4172	1	2.1741	0.026813	0.067935	0.956633	1550	2	2.1741
Slc1a7	4	0.72681	0.72645	1	14821	0	0.76148	0.026815	0.075877	0.958642	1551	2	0.76148
C1qbp	4	0.57733	0.59437	1	12020	1	1.5572	0.026833	0.075909	0.958642	1552	3	1.5572
Rarg	4	0.74094	0.74059	1	15120	0	1.0502	0.026857	0.075956	0.958642	1553	3	1.0502
Hist2h3b	3	0.97313	0.97317	1	20004	0	2.1992	0.026867	0.068055	0.956633	1554	3	2.1992
Olfr960	4	0.94546	0.94531	1	19394	0	1.3406	0.026867	0.075979	0.958642	1555	3	1.3406
Snrnp25	3	0.11675	0.19346	1	4095	2	-0.28142	0.026884	0.068103	0.956633	1556	1	-0.28142
Pid1	4	0.98202	0.98202	1	20201	0	1.4883	0.026927	0.076102	0.958642	1557	3	1.4883
Fbxo9	4	0.67422	0.67526	1	13758	1	1.2752	0.027019	0.076282	0.958642	1558	3	1.2752
N6amt2	4	0.53043	0.5601	1	11283	1	0.80409	0.027023	0.07629	0.958642	1559	3	0.80409
Gm16501	4	0.79481	0.79447	1	16278	0	1.0131	0.027033	0.076313	0.958642	1560	3	1.0131
Cct5	3	0.0013736	0.0038836	0.426348	200	2	-5.0332	0.027035	0.068489	0.956633	1561	1	-5.0332
Mroh6	4	0.84416	0.84359	1	17366	0	1.8734	0.027038	0.076322	0.958642	1562	3	1.8734
Slc4a7	4	0.9816	0.9816	1	20190	0	1.334	0.027043	0.076334	0.958642	1563	3	1.334
Rnf38	4	0.32584	0.43552	1	8604	1	1.2905	0.027048	0.076347	0.958642	1564	3	1.2905
Ostn	4	0.27136	0.39653	1	7732	1	1.0193	0.027068	0.076379	0.958642	1565	3	1.0193
Exosc7	4	0.71257	0.71209	1	14521	0	0.24687	0.027074	0.076389	0.958642	1566	1	0.24687
Sv2c	4	0.32409	0.43459	1	8581	1	0.92634	0.027083	0.076404	0.958642	1567	3	0.92634
Gm9733	4	0.799	0.79871	1	16365	0	0.97286	0.027095	0.076424	0.958642	1568	3	0.97286
Becn1	4	0.11646	0.20748	1	4092	1	1.6062	0.027117	0.076476	0.958642	1569	3	1.6062
Trnt1	4	0.4342	0.4976	1	9909	1	0.56968	0.027149	0.076549	0.958642	1570	2	0.56968
Olfr1353	4	0.90194	0.90153	1	18567	0	1.0517	0.027151	0.076551	0.958642	1571	3	1.0517
Sf3b3	3	0.094832	0.16207	0.978075	3630	2	-0.76623	0.027167	0.068789	0.956633	1572	1	-0.76623
Vmn1r125	3	0.15308	0.24475	1	4956	2	-0.51458	0.027167	0.068789	0.956633	1573	1	-0.51458
Emilin3	4	0.66404	0.66596	1	13562	1	1.1864	0.02718	0.076621	0.958642	1574	3	1.1864
Pgs1	4	0.74564	0.74534	1	15218	0	0.83404	0.027189	0.07664	0.958642	1575	2	0.83404
Cnksr2	4	0.55332	0.57643	1	11636	1	1.1355	0.027227	0.07672	0.958642	1576	3	1.1355
Hrh1	4	0.96116	0.96101	1	19721	0	1.2418	0.027273	0.076819	0.958642	1577	3	1.2418
Egfl6	4	0.7862	0.78585	1	16095	0	0.89749	0.027304	0.076879	0.958642	1578	3	0.89749
Trmt5	4	0.30735	0.42578	1	8379	1	0.3421	0.027325	0.076913	0.958642	1579	2	0.3421
Rbfox1	4	0.24493	0.36466	1	7136	1	1.2657	0.027329	0.076921	0.958642	1580	3	1.2657
Rpl10a	3	0.0039958	0.011062	0.588407	438	2	-2.7949	0.027337	0.069186	0.956633	1581	1	-2.7949
Cep78	4	0.96869	0.96857	1	19916	0	1.5205	0.027349	0.076964	0.958642	1582	3	1.5205
Otogl	4	0.012858	0.03604	0.775717	906	1	-0.095964	0.027375	0.077025	0.958817	1583	1	-0.095964
Esf1	4	0.077495	0.15913	0.975158	3234	1	1.8566	0.027396	0.077072	0.958823	1584	3	1.8566
Snrpg	1	0.97253	0.97258	1	19990	0	4.4953	0.027475	0.027384	0.842654	1585	1	4.4953
Lcn9	4	0.12184	0.21417	1	4184	1	1.0529	0.027517	0.077308	0.958978	1586	3	1.0529
Slc2a7	3	0.97248	0.97253	1	19989	0	0.83647	0.027517	0.06959	0.958642	1587	3	0.83647
Dnaic2	4	0.90012	0.89971	1	18527	0	1.2881	0.027565	0.077416	0.958978	1588	3	1.2881
Gdf7	4	0.90785	0.90754	1	18680	0	0.90399	0.027576	0.077438	0.958978	1589	3	0.90399
Ccl3	4	0.71367	0.71322	1	14552	0	0.79008	0.027603	0.077503	0.958978	1590	2	0.79008
Sipa1l1	4	0.74141	0.74106	1	15136	0	0.78797	0.027632	0.077566	0.958978	1591	2	0.78797
Tmem126a	4	0.78588	0.78552	1	16087	0	0.87261	0.027641	0.077584	0.958978	1592	2	0.87261
Tmed3	4	0.96499	0.96487	1	19813	0	0.37834	0.027676	0.077652	0.958978	1593	1	0.37834
control683	1	0.97228	0.97234	1	19987	0	2.5463	0.027718	0.027636	0.843592	1594	1	2.5463
Dus4l	4	0.65518	0.658	1	13392	1	0.9802	0.02775	0.077795	0.958978	1595	3	0.9802
Polr2a	4	7.466e-05	0.00027608	0.233911	23	3	-5.3735	0.027777	0.077852	0.958978	1596	1	-5.3735
Alg8	4	0.71335	0.71288	1	14543	0	0.62014	0.027827	0.077953	0.958978	1597	2	0.62014
Sdhc	4	0.97297	0.97287	1	20002	0	2.3344	0.02783	0.077962	0.958978	1598	3	2.3344
Gk2	4	0.78648	0.78614	1	16103	0	0.89178	0.027878	0.078066	0.958978	1599	2	0.89178
Pmpcb	3	0.060715	0.11218	0.925747	2873	1	0.31515	0.027884	0.070447	0.958642	1600	1	0.31515
Trmt1l	4	0.5984	0.6108	1	12383	1	0.98627	0.0279	0.078103	0.958978	1601	3	0.98627
Vmn2r60	4	0.96405	0.96395	1	19795	0	0.77948	0.027902	0.078106	0.958978	1602	3	0.77948
Ddx51	4	0.073749	0.15442	0.970259	3158	1	0.99048	0.027902	0.078106	0.958978	1603	2	0.99048
Ear6	4	0.97344	0.97332	1	20010	0	1.3055	0.027944	0.078189	0.958978	1604	3	1.3055
Hist1h4d	3	0.97205	0.97212	1	19981	0	1.8283	0.027947	0.07059	0.958642	1605	3	1.8283
Gm525	4	0.93219	0.93191	1	19144	0	0.37529	0.027977	0.078256	0.958978	1606	1	0.37529
Ascc2	4	0.96974	0.96962	1	19941	0	1.0822	0.027995	0.07829	0.958978	1607	3	1.0822
Ngef	4	0.90703	0.90673	1	18667	0	1.4657	0.028	0.078299	0.958978	1608	3	1.4657
Enkur	4	0.69772	0.69739	1	14223	1	1.7564	0.028011	0.078324	0.958978	1609	3	1.7564
Ahcy	4	0.38956	0.47111	1	9351	1	0.15522	0.028028	0.078365	0.958978	1610	2	0.15522
Gart	4	0.89519	0.89487	1	18438	0	2.2891	0.028039	0.078381	0.958978	1611	3	2.2891
Tbc1d12	4	0.27301	0.39859	1	7768	1	1.1222	0.028058	0.07841	0.958978	1612	3	1.1222
Hc	4	0.9672	0.96705	1	19875	0	1.0144	0.028096	0.078493	0.958978	1613	2	1.0144
Psmc3	3	0.5288	0.53298	1	11262	1	1.0871	0.028111	0.070971	0.958642	1614	2	1.0871
Gabrg2	4	0.80332	0.80297	1	16465	0	1.0904	0.028128	0.078551	0.958978	1615	3	1.0904
Olfr609	4	0.97101	0.97091	1	19964	0	1.0653	0.028196	0.07868	0.958978	1616	3	1.0653
Zic3	4	0.56241	0.58319	1	11787	1	1.4287	0.028211	0.078705	0.958978	1617	3	1.4287
Cdc26	4	0.013446	0.03741	0.779903	938	2	0.077476	0.028228	0.078735	0.958978	1618	1	0.077476
Gm3500	2	0.97176	0.97167	1	19976	0	1.8025	0.028235	0.051782	0.924599	1619	2	1.8025
Lce1i	4	0.17594	0.28085	1	5503	1	0.87723	0.028239	0.078758	0.958978	1620	2	0.87723
Frmpd4	4	0.21432	0.32778	1	6406	1	0.50584	0.028279	0.078842	0.958978	1621	2	0.50584
Cdk7	3	0.032932	0.070293	0.867904	1813	1	0.76081	0.028281	0.071358	0.958642	1622	1	0.76081
Prss12	4	0.4206	0.48933	1	9747	1	1.0187	0.028335	0.07896	0.958978	1623	2	1.0187
Lamp2	4	0.29453	0.41912	1	8239	1	1.2853	0.028357	0.079014	0.958978	1624	3	1.2853
Rasgrp3	4	0.76984	0.7696	1	15755	0	1.1391	0.028362	0.079028	0.958978	1625	3	1.1391
Serpinb6e	4	0.73501	0.73467	1	14986	0	-0.045142	0.028379	0.079057	0.958978	1626	1	-0.045142
Tsen2	4	0.94396	0.94379	1	19362	0	1.2238	0.028383	0.079063	0.958978	1627	3	1.2238
Adam1b	4	0.92866	0.92842	1	19072	0	1.4782	0.028392	0.079085	0.958978	1628	3	1.4782
Arpc3	4	0.97313	0.97303	1	20005	0	1.2019	0.028429	0.079174	0.958978	1629	3	1.2019
Slc12a7	4	0.33461	0.44028	1	8710	1	1.2442	0.028431	0.079176	0.958978	1630	3	1.2442
Ezr	4	0.30633	0.42525	1	8373	1	1.1907	0.028448	0.079212	0.958978	1631	3	1.1907
Nedd9	4	0.90125	0.90084	1	18546	0	1.2159	0.028459	0.079233	0.958978	1632	3	1.2159
Gm1604b	4	0.32923	0.43739	1	8649	1	1.0938	0.028474	0.079254	0.958978	1633	3	1.0938
Aplp2	4	0.024852	0.063284	0.858275	1464	2	-0.41011	0.028498	0.079297	0.958978	1634	2	-0.41011
Vmn1r7	4	0.20413	0.31529	1	6166	1	1.2091	0.028504	0.079315	0.958978	1635	3	1.2091
Apobr	4	0.96013	0.95998	1	19705	0	1.1688	0.02857	0.079448	0.960022	1636	3	1.1688
Lig1	4	0.39327	0.47328	1	9394	1	0.13116	0.028655	0.079645	0.960717	1637	1	0.13116
Tnfrsf11a	4	0.23561	0.35349	1	6900	2	-0.42359	0.028655	0.079645	0.960717	1638	1	-0.42359
Ccdc59	4	0.0059597	0.019814	0.688461	567	1	1.8695	0.02868	0.0797	0.960809	1639	2	1.8695
4930568D16Rik	4	0.65901	0.66147	1	13467	1	1.0165	0.028718	0.079777	0.960809	1640	2	1.0165
Mpp1	4	0.77914	0.77879	1	15955	0	0.82557	0.028728	0.079792	0.960809	1641	2	0.82557
Neurod1	3	0.86102	0.86113	1	17708	0	1.9081	0.028765	0.072517	0.958642	1642	2	1.9081
Gkn3	4	0.76003	0.75978	1	15539	0	0.63669	0.02878	0.079909	0.961657	1643	2	0.63669
Rpp21	3	0.06506	0.11855	0.929292	2966	1	2.3947	0.028814	0.07263	0.958642	1644	2	2.3947
Ddx56	3	0.10911	0.18259	0.99598	3922	1	0.55683	0.028884	0.072784	0.958642	1645	1	0.55683
Olfr851	4	0.39019	0.4715	1	9361	1	1.1344	0.028931	0.080201	0.962406	1646	2	1.1344
Ap5b1	4	0.52541	0.55664	1	11220	1	0.84924	0.028959	0.080252	0.962406	1647	2	0.84924
Abcb11	4	0.25321	0.37471	1	7313	2	-0.0033353	0.028981	0.080298	0.962406	1648	2	-0.0033353
Plcb2	4	0.46091	0.51406	1	10290	1	1.3232	0.02907	0.08048	0.96355	1649	3	1.3232
Opn1sw	4	0.19437	0.3034	1	5924	1	0.41577	0.029081	0.080506	0.96355	1650	2	0.41577
Scn5a	4	0.42213	0.49025	1	9767	1	1.1189	0.029094	0.080533	0.96355	1651	2	1.1189
Cyp26b1	4	0.73763	0.73729	1	15044	0	0.44077	0.029131	0.080605	0.963846	1652	2	0.44077
Apopt1	4	0.81589	0.81555	1	16773	0	1.0084	0.029157	0.080661	0.963959	1653	3	1.0084
Kars	3	0.03635	0.075489	0.872593	1940	1	2.182	0.029194	0.073525	0.958642	1654	2	2.182
Krtap15	3	0.94724	0.94744	1	19424	0	0.56114	0.029223	0.073596	0.958642	1655	2	0.56114
Elfn2	4	0.36095	0.4548	1	9013	1	1.0448	0.029298	0.080944	0.965843	1656	2	1.0448
Chchd4	4	0.91277	0.91251	1	18756	0	1.6484	0.029358	0.081064	0.965843	1657	3	1.6484
Nanos2	4	0.88757	0.88725	1	18281	0	1.1162	0.029376	0.081097	0.965843	1658	3	1.1162
Vmn1r15	4	0.072562	0.15294	0.970259	3126	1	0.46919	0.029382	0.081108	0.965843	1659	2	0.46919
B2m	4	0.69292	0.69281	1	14132	1	0.89669	0.029414	0.081179	0.965843	1660	2	0.89669
Fyb	4	0.31286	0.42871	1	8440	1	1.6507	0.02943	0.08121	0.965843	1661	3	1.6507
Cables2	4	0.22856	0.34498	1	6724	1	-0.022115	0.029482	0.081313	0.965843	1662	1	-0.022115
Bmp6	4	0.94783	0.94774	1	19432	0	1.562	0.029487	0.081324	0.965843	1663	3	1.562
0610009O20Rik	4	0.97689	0.97684	1	20091	0	1.6548	0.029521	0.081389	0.965843	1664	3	1.6548
Arf1	4	0.85346	0.85293	1	17559	0	1.1543	0.029541	0.081434	0.965843	1665	2	1.1543
Dock10	4	0.42552	0.49227	1	9809	1	1.0628	0.029554	0.081464	0.965843	1666	3	1.0628
Serpina6	4	0.96075	0.96064	1	19712	0	1.0809	0.029606	0.081557	0.965843	1667	3	1.0809
Tesk2	4	0.5511	0.57481	1	11591	1	1.061	0.029619	0.081585	0.965843	1668	3	1.061
Cisd3	4	0.93388	0.93364	1	19176	0	0.93346	0.029633	0.081614	0.965843	1669	3	0.93346
Unc50	4	0.57815	0.595	1	12033	1	0.9419	0.029683	0.081715	0.966075	1670	3	0.9419
Cacna1s	3	0.97025	0.97029	1	19949	0	0.72226	0.029748	0.074801	0.958642	1671	3	0.72226
Rnase4	4	0.6069	0.61757	1	12535	1	0.76051	0.029814	0.081983	0.967069	1672	3	0.76051
Yrdc	3	0.081071	0.14213	0.956354	3323	1	3.6622	0.029825	0.074977	0.958642	1673	2	3.6622
Kctd4	4	0.21547	0.32916	1	6435	1	0.90377	0.029873	0.082088	0.967069	1674	3	0.90377
Paxbp1	4	0.47259	0.52148	1	10469	1	-0.27482	0.029883	0.082113	0.967069	1675	1	-0.27482
Olfr1193	3	0.62315	0.62334	1	12816	0	-0.27352	0.029902	0.075144	0.958642	1676	1	-0.27352
Aadacl3	4	0.96368	0.96358	1	19783	0	1.0005	0.029933	0.082205	0.967286	1677	3	1.0005
Pced1b	4	0.18049	0.28638	1	5612	2	0.28531	0.03002	0.082376	0.968552	1678	2	0.28531
Cxxc5	4	0.28208	0.40957	1	8005	2	0.73309	0.030078	0.08248	0.968869	1679	2	0.73309
Polr2b	1	0.96987	0.97	1	19942	0	4.4386	0.030128	0.030027	0.843592	1680	1	4.4386
Flt3	4	0.12606	0.21939	1	4295	2	0.51832	0.030137	0.082612	0.968943	1681	2	0.51832
Olfr955	4	0.030997	0.076659	0.874583	1734	2	-0.26689	0.030157	0.082649	0.968943	1682	2	-0.26689
Apoc2	4	0.77273	0.77247	1	15808	0	1.0092	0.03017	0.082679	0.968943	1683	3	1.0092
Mboat4	4	0.30559	0.42486	1	8363	1	0.90576	0.030177	0.082695	0.968943	1684	2	0.90576
Arg1	4	0.32294	0.43395	1	8565	1	1.0352	0.030212	0.082775	0.968943	1685	3	1.0352
Exosc2	4	0.0053196	0.018244	0.679674	531	3	-2.0657	0.030234	0.082814	0.968943	1686	1	-2.0657
Prkab1	4	0.82681	0.82632	1	17002	0	1.3783	0.030259	0.082869	0.968943	1687	3	1.3783
C1qtnf3	4	0.6149	0.62403	1	12674	1	0.2734	0.030284	0.082906	0.968943	1688	1	0.2734
Poli	4	0.95649	0.95638	1	19623	0	1.2392	0.030285	0.082909	0.968943	1689	3	1.2392
Actr6	4	0.076289	0.15764	0.974108	3205	2	0.45396	0.030334	0.083008	0.969006	1690	2	0.45396
Insrr	4	0.1686	0.2717	1	5325	1	0.70148	0.030364	0.083069	0.969175	1691	2	0.70148
control435	1	0.96958	0.9697	1	19937	0	2.4727	0.030423	0.030293	0.843592	1692	1	2.4727
Tox3	4	0.13444	0.22987	1	4492	2	-0.14838	0.030435	0.083208	0.969568	1693	1	-0.14838
Miip	4	0.35717	0.45264	1	8965	1	1.2657	0.030443	0.083225	0.969568	1694	3	1.2657
Ssb	4	0.073047	0.15356	0.970259	3140	2	-0.047829	0.030452	0.083244	0.969568	1695	2	-0.047829
Arrb1	4	0.87852	0.87813	1	18090	0	0.97606	0.030496	0.08333	0.969949	1696	3	0.97606
Sbp	4	0.92954	0.92929	1	19091	0	1.2405	0.030523	0.083395	0.969949	1697	3	1.2405
Hmbs	4	0.36026	0.45441	1	9000	1	0.60587	0.030535	0.083423	0.969949	1698	2	0.60587
Gnl3l	4	0.21914	0.33363	1	6520	1	1.3607	0.030585	0.083506	0.969949	1699	2	1.3607
Gvin1	4	0.85774	0.85731	1	17639	0	0.99707	0.030607	0.083559	0.969949	1700	3	0.99707
Med14	4	0.94672	0.94664	1	19412	0	1.7886	0.03068	0.083718	0.970366	1701	3	1.7886
Olfr1290	4	0.61199	0.62163	1	12628	1	1.2387	0.030766	0.083886	0.970366	1702	3	1.2387
Rpl3	1	0.96922	0.96934	1	19927	0	4.2515	0.030782	0.030663	0.844356	1703	1	4.2515
Adrm1	4	0.78903	0.78868	1	16150	0	1.4069	0.030785	0.083926	0.970366	1704	3	1.4069
Trpm5	4	0.19754	0.3073	1	6002	1	0.85074	0.03082	0.083991	0.970366	1705	3	0.85074
2610008E11Rik	4	0.16889	0.27209	1	5334	2	0.54915	0.030828	0.084015	0.970366	1706	2	0.54915
Ccdc141	4	0.86649	0.86605	1	17839	0	1.4215	0.030867	0.084115	0.970366	1707	3	1.4215
Atpaf2	4	0.87691	0.87654	1	18061	0	1.175	0.030873	0.084124	0.970366	1708	3	1.175
Magohb	4	0.86571	0.86529	1	17816	0	1	0.030878	0.084133	0.970366	1709	2	1
Tmem251	4	0.95358	0.95339	1	19566	0	0.93681	0.030885	0.084146	0.970366	1710	2	0.93681
Rtkn	4	0.48457	0.52928	1	10645	1	0.9238	0.030889	0.08415	0.970366	1711	3	0.9238
Olfr143	4	0.26242	0.38576	1	7512	2	0.46329	0.030908	0.084193	0.970366	1712	2	0.46329
Cyp4a29	4	0.95288	0.9527	1	19547	0	1.1571	0.030931	0.084244	0.970366	1713	3	1.1571
Trim47	4	0.81564	0.8153	1	16763	0	1.0899	0.030935	0.084253	0.970366	1714	2	1.0899
Entpd8	4	0.048363	0.11349	0.92743	2400	2	-0.47662	0.030985	0.084352	0.970962	1715	2	-0.47662
Spin2d	3	0.088399	0.15269	0.970259	3486	2	-0.28673	0.031013	0.077695	0.958978	1716	1	-0.28673
Nudt15	4	0.98039	0.9804	1	20168	0	1.4765	0.031017	0.08443	0.97126	1717	3	1.4765
Commd7	4	0.97418	0.97407	1	20025	0	1.0469	0.031037	0.084472	0.97126	1718	3	1.0469
Txlng	4	0.76201	0.76183	1	15572	0	1.3461	0.031107	0.084629	0.972129	1719	3	1.3461
Alg6	3	0.96418	0.9643	1	19798	0	1.2298	0.031113	0.077924	0.958978	1720	3	1.2298
Ppfia2	4	0.92413	0.92393	1	18981	0	0.95056	0.031113	0.084641	0.972129	1721	3	0.95056
Defb2	4	0.24305	0.3624	1	7088	1	0.099615	0.031186	0.084798	0.972848	1722	1	0.099615
Cmtr1	4	0.14158	0.23869	1	4671	2	0.24612	0.031186	0.084798	0.972848	1723	2	0.24612
Rgs14	4	0.31475	0.4297	1	8461	1	1.3857	0.031279	0.084985	0.973111	1724	3	1.3857
Tmem52	4	0.82271	0.82225	1	16904	0	0.61319	0.031286	0.084995	0.973111	1725	2	0.61319
Zfp217	4	0.033066	0.081166	0.877826	1821	2	-0.26646	0.031296	0.08501	0.973111	1726	2	-0.26646
Zbtb9	4	0.044212	0.10498	0.921254	2242	1	0.49057	0.031336	0.085101	0.973609	1727	2	0.49057
Plag1	4	0.025341	0.064382	0.858761	1483	3	-1.5812	0.031386	0.085203	0.974238	1728	1	-1.5812
Aars	3	0.28397	0.34391	1	8065	1	1.1561	0.031502	0.078801	0.958978	1729	1	1.1561
Prim1	4	0.9274	0.92714	1	19048	0	1.9501	0.031506	0.085458	0.976615	1730	2	1.9501
Tmem238	4	0.85372	0.85321	1	17565	0	0.70325	0.031536	0.085519	0.976771	1731	2	0.70325
Cylc1	4	0.47103	0.52046	1	10431	1	1.4452	0.031591	0.085629	0.977048	1732	3	1.4452
Cdkn2a	4	0.8172	0.81682	1	16803	0	0.7634	0.031597	0.085638	0.977048	1733	2	0.7634
Cnih2	4	0.6586	0.6611	1	13458	1	0.24809	0.031636	0.085713	0.977362	1734	1	0.24809
Maged1	4	0.86566	0.86525	1	17815	0	1.2498	0.031678	0.085805	0.97754	1735	3	1.2498
Asb7	4	0.53083	0.56036	1	11291	1	0.99221	0.031686	0.085823	0.97754	1736	2	0.99221
Olfr859	4	0.40783	0.48173	1	9588	1	0.8667	0.031717	0.085882	0.97761	1737	2	0.8667
Mrpl2	4	0.76652	0.7663	1	15686	0	1.0934	0.031736	0.085928	0.97761	1738	2	1.0934
Olfr806	4	0.97512	0.97504	1	20047	0	0.88761	0.031759	0.085971	0.97761	1739	3	0.88761
Smu1	2	0.96822	0.96816	1	19901	0	2.1606	0.031782	0.058008	0.947844	1740	2	2.1606
Fam25c	4	0.010723	0.031098	0.75002	812	3	-0.65054	0.031786	0.086031	0.977753	1741	1	-0.65054
Lrrc36	4	0.54358	0.56937	1	11482	1	1.2281	0.031829	0.086115	0.977815	1742	3	1.2281
Hs3st1	4	0.52332	0.55524	1	11187	1	0.38666	0.031836	0.086132	0.977815	1743	2	0.38666
Vmn1r62	4	0.66528	0.66716	1	13582	1	0.22974	0.031886	0.086217	0.978252	1744	2	0.22974
Prr11	3	0.96797	0.96803	1	19892	0	0.87133	0.03203	0.080017	0.962401	1745	3	0.87133
Ccdc134	4	0.050972	0.11893	0.930864	2506	2	-0.19136	0.032037	0.086506	0.980701	1746	2	-0.19136
Nradd	4	0.88404	0.88366	1	18206	0	0.75392	0.032069	0.086574	0.980701	1747	2	0.75392
Foxp1	4	0.96865	0.96853	1	19915	0	0.69007	0.0321	0.086629	0.980701	1748	2	0.69007
Nynrin	4	0.86064	0.86019	1	17698	0	0.98207	0.032117	0.086663	0.980701	1749	3	0.98207
Dcp1b	4	0.70761	0.70716	1	14411	1	1.0329	0.032128	0.086682	0.980701	1750	3	1.0329
Mtmr9	4	0.41825	0.48792	1	9712	1	1.165	0.032172	0.086776	0.980701	1751	3	1.165
Gnao1	4	0.90485	0.90446	1	18623	0	0.62165	0.032187	0.086809	0.980701	1752	3	0.62165
Nobox	4	0.38394	0.46789	1	9282	1	0.65496	0.032237	0.086928	0.980701	1753	2	0.65496
Fads3	4	0.60649	0.61723	1	12530	1	1.0111	0.032358	0.087174	0.980701	1754	3	1.0111
Vmn1r31	4	0.80389	0.80351	1	16476	0	1.0563	0.032362	0.087178	0.980701	1755	2	1.0563
Xlr4b	4	0.97492	0.97484	1	20042	0	1.396	0.032383	0.087219	0.980701	1756	3	1.396
Ttc24	4	0.7097	0.70926	1	14459	0	0.90054	0.032391	0.087237	0.980701	1757	3	0.90054
Zfp763	4	0.95087	0.95075	1	19500	0	0.99456	0.032396	0.087244	0.980701	1758	3	0.99456
Zfp369	4	0.98053	0.98054	1	20170	0	1.2328	0.032407	0.08727	0.980701	1759	3	1.2328
Fcnb	4	0.70519	0.70477	1	14369	1	0.71069	0.032434	0.087317	0.980701	1760	2	0.71069
Colgalt1	4	0.21509	0.32869	1	6424	1	-0.30015	0.032437	0.087322	0.980701	1761	1	-0.30015
Rsad2	4	0.006996	0.022274	0.696162	631	2	-0.31113	0.032454	0.087363	0.980701	1762	2	-0.31113
Mppe1	4	0.39111	0.47204	1	9374	1	-0.2277	0.032487	0.087432	0.980701	1763	1	-0.2277
Klhl13	4	0.83375	0.83322	1	17146	0	1.1682	0.032495	0.08745	0.980701	1764	3	1.1682
Clec3b	4	0.90135	0.90094	1	18549	0	1.1033	0.032506	0.087468	0.980701	1765	3	1.1033
Gm5150	4	0.926	0.92581	1	19023	0	1.4983	0.032535	0.08752	0.980701	1766	3	1.4983
Yes1	4	0.077294	0.15888	0.975158	3231	2	-0.62963	0.032537	0.087526	0.980701	1767	1	-0.62963
Pak3	4	0.17962	0.28532	1	5592	2	0.12523	0.032627	0.087714	0.980891	1768	2	0.12523
Igf2r	4	0.97384	0.97372	1	20018	0	0.93209	0.032627	0.087714	0.980891	1769	3	0.93209
Tnfsf11	4	0.84039	0.83978	1	17288	0	0.88593	0.032655	0.087768	0.980891	1770	3	0.88593
Pop1	4	0.41132	0.48375	1	9629	1	1.1623	0.032678	0.087804	0.980891	1771	2	1.1623
Aasdhppt	2	0.67625	0.6758	1	13803	0	2.4706	0.032683	0.059563	0.950113	1772	1	2.4706
Chpf2	4	0.65365	0.65666	1	13365	1	1.4021	0.032687	0.087825	0.980891	1773	3	1.4021
Ipmk	3	0.73424	0.7343	1	14971	0	1.084	0.032693	0.081525	0.965843	1774	2	1.084
Ccdc127	4	0.19972	0.30994	1	6055	2	0.33128	0.032718	0.087891	0.980891	1775	2	0.33128
Gast	4	0.94912	0.94899	1	19457	0	1.0592	0.032726	0.087908	0.980891	1776	3	1.0592
Olfr113	4	0.69233	0.69223	1	14118	1	0.7239	0.032737	0.087923	0.980891	1777	2	0.7239
Pcdh20	4	0.37195	0.46104	1	9136	1	-0.15719	0.032787	0.088034	0.981597	1778	1	-0.15719
Cpa4	4	0.0384	0.09268	0.908196	2012	1	0.89803	0.032837	0.088132	0.982163	1779	2	0.89803
Cfap52	4	0.74893	0.74866	1	15290	0	1.5736	0.032865	0.088187	0.982236	1780	3	1.5736
Tceal7	4	0.35846	0.45338	1	8977	1	1.258	0.032909	0.088289	0.982849	1781	3	1.258
Brf1	3	0.01357	0.035779	0.775717	943	2	-0.75971	0.032932	0.082055	0.967069	1782	1	-0.75971
Cdc25b	4	0.73248	0.73218	1	14930	0	0.90213	0.032964	0.088407	0.98287	1783	3	0.90213
Pik3r4	3	0.96703	0.96713	1	19869	0	1.1739	0.032966	0.082129	0.967069	1784	3	1.1739
Grpel2	3	0.96703	0.96712	1	19868	0	0.92784	0.032969	0.082139	0.967069	1785	3	0.92784
Fam189a2	4	0.63297	0.63903	1	12987	1	0.4603	0.032984	0.088453	0.98287	1786	2	0.4603
Emc2	4	0.81675	0.81639	1	16793	0	0.83706	0.032987	0.088457	0.98287	1787	2	0.83706
Aire	4	0.96945	0.96933	1	19933	0	1.1818	0.033009	0.088495	0.98287	1788	3	1.1818
Olfr1404	4	0.68524	0.68554	1	13980	1	0.33543	0.033037	0.088548	0.98287	1789	1	0.33543
Plch2	4	0.46749	0.51821	1	10380	1	1.2438	0.033086	0.088654	0.98287	1790	3	1.2438
Speer4e	4	0.47868	0.52543	1	10555	1	0.12253	0.033087	0.088655	0.98287	1791	1	0.12253
Tsc22d3	4	0.41404	0.48538	1	9663	1	0.62817	0.033096	0.088672	0.98287	1792	2	0.62817
Emc1	4	0.91046	0.91016	1	18711	0	1.2496	0.033178	0.088837	0.983119	1793	3	1.2496
Amer3	4	0.073047	0.15356	0.970259	3138	1	0.34564	0.033187	0.088856	0.983119	1794	2	0.34564
Cxadr	4	0.37538	0.46295	1	9171	1	1.2662	0.033199	0.088885	0.983119	1795	3	1.2662
Trappc4	4	0.24901	0.36962	1	7226	1	0.99894	0.033262	0.089012	0.983624	1796	2	0.99894
Pou3f3	4	0.75783	0.75757	1	15493	0	1.1366	0.033275	0.089043	0.983624	1797	3	1.1366
Dnm1	4	0.78533	0.78497	1	16079	0	1.242	0.033292	0.089084	0.983624	1798	3	1.242
Map10	4	0.90047	0.90007	1	18537	0	1.0143	0.033314	0.089127	0.983624	1799	3	1.0143
Socs6	4	0.53912	0.56623	1	11414	1	-0.036716	0.033337	0.089178	0.983624	1800	1	-0.036716
Nos1ap	3	0.65652	0.65656	1	13418	0	1.4668	0.03335	0.082987	0.969006	1801	2	1.4668
Pp2d1	4	0.94195	0.9418	1	19324	0	0.95833	0.033359	0.089224	0.983624	1802	3	0.95833
1700093K21Rik	4	0.71269	0.71219	1	14523	0	1.2025	0.033404	0.089312	0.983624	1803	2	1.2025
Col20a1	4	0.29145	0.41753	1	8208	1	0.75527	0.033435	0.089381	0.98386	1804	2	0.75527
Zfp2	4	0.91392	0.91365	1	18775	0	0.59124	0.033487	0.089492	0.984332	1805	2	0.59124
Plcxd3	4	0.37965	0.46542	1	9226	1	1.0966	0.033517	0.089552	0.984332	1806	3	1.0966
Ankrd61	4	0.74971	0.74948	1	15310	0	0.83658	0.033537	0.089597	0.984332	1807	2	0.83658
Ctnna2	4	0.76628	0.76606	1	15679	0	0.88704	0.033548	0.089615	0.984332	1808	2	0.88704
Ankrd10	4	0.91387	0.9136	1	18774	0	0.84436	0.033734	0.089972	0.986903	1809	3	0.84436
Ccr10	4	0.51545	0.54971	1	11075	1	0.5397	0.033744	0.089992	0.986903	1810	2	0.5397
Hjurp	4	0.12394	0.21679	1	4237	1	0.83146	0.033787	0.09009	0.987096	1811	2	0.83146
Dus2	4	0.71612	0.71566	1	14604	0	0.77045	0.033796	0.090106	0.987096	1812	2	0.77045
Safb2	4	0.6546	0.65751	1	13381	1	0.26632	0.033936	0.090395	0.98922	1813	1	0.26632
control475	1	0.96603	0.96624	1	19841	0	1.786	0.033973	0.033883	0.856988	1814	1	1.786
Rpap2	4	0.007541	0.023582	0.705914	653	2	-1.4016	0.034036	0.090604	0.989976	1815	2	-1.4016
Tas2r139	4	0.2634	0.38699	1	7540	1	1.0565	0.034039	0.090608	0.989976	1816	3	1.0565
9830107B12Rik	4	0.982	0.982	1	20199	0	1.014	0.034101	0.090747	0.990971	1817	3	1.014
control38	1	0.96585	0.96606	1	19837	0	4.0014	0.034153	0.034067	0.858245	1818	1	4.0014
Ak1	4	0.92187	0.92164	1	18942	0	0.95462	0.034158	0.090878	0.991273	1819	2	0.95462
Uqcrb	4	0.12386	0.21668	1	4234	2	-0.69752	0.034161	0.090886	0.991273	1820	1	-0.69752
Ifit3	4	0.96182	0.96169	1	19738	0	1.2719	0.034226	0.091016	0.991273	1821	3	1.2719
Hectd1	4	0.26211	0.38539	1	7504	2	0.76567	0.034251	0.091073	0.991273	1822	2	0.76567
Ppme1	4	0.89232	0.892	1	18381	0	1.5211	0.034293	0.09115	0.991273	1823	3	1.5211
Ccl8	4	0.55628	0.57857	1	11685	1	1.05	0.034314	0.091191	0.991273	1824	2	1.05
Prss44	4	0.76038	0.76014	1	15547	0	0.31465	0.034336	0.091249	0.991273	1825	2	0.31465
control638	1	0.9656	0.96581	1	19829	0	1.7837	0.034396	0.034303	0.858245	1826	1	1.7837
Agtr1b	4	0.97508	0.975	1	20046	0	1.3663	0.034408	0.09139	0.991273	1827	3	1.3663
Fdxr	4	0.046391	0.10945	0.925233	2330	2	-0.57711	0.034436	0.091443	0.991273	1828	1	-0.57711
Zfp36l2	4	0.94953	0.94942	1	19466	0	0.93723	0.034533	0.091619	0.991273	1829	2	0.93723
Zfp951	4	0.98221	0.98221	1	20208	0	0.92587	0.034584	0.091722	0.991273	1830	3	0.92587
Slc7a6	4	0.96103	0.96089	1	19719	0	0.93641	0.034586	0.091726	0.991273	1831	3	0.93641
Med22	4	0.054971	0.12717	0.940245	2653	1	2.6612	0.03463	0.091806	0.991273	1832	3	2.6612
Ddx3y	4	0.50503	0.54264	1	10924	1	1.2103	0.034637	0.091818	0.991273	1833	3	1.2103
Gtf2e2	4	0.11407	0.20465	1	4031	1	1.8791	0.034679	0.091902	0.991273	1834	3	1.8791
Zeb2	4	0.15553	0.25578	1	5018	1	-0.072247	0.034761	0.092062	0.991273	1835	1	-0.072247
Rpl27	4	0.14897	0.24773	1	4836	1	0.007999	0.034761	0.092062	0.991273	1836	1	0.007999
Inppl1	4	0.82998	0.82944	1	17068	0	0.9167	0.034804	0.092149	0.991273	1837	2	0.9167
Zscan5b	4	0.9332	0.93295	1	19163	0	1.2266	0.034825	0.092186	0.991273	1838	2	1.2266
Mllt6	4	0.22632	0.34223	1	6657	1	0.68766	0.034836	0.092215	0.991273	1839	2	0.68766
Cela3b	4	0.64827	0.65202	1	13265	1	0.93358	0.034865	0.092281	0.991273	1840	3	0.93358
Akirin2	4	0.079544	0.16176	0.977608	3291	1	0.72884	0.034885	0.092322	0.991273	1841	2	0.72884
Esrra	4	0.56178	0.5827	1	11780	1	1.1116	0.034888	0.092328	0.991273	1842	3	1.1116
Ddx23	2	0.91521	0.9151	1	18810	0	2.8194	0.0349	0.063355	0.956633	1843	2	2.8194
control169	1	0.96509	0.96531	1	19818	0	2.3974	0.034909	0.034846	0.858245	1844	1	2.3974
Dhrs13	4	0.11151	0.20153	1	3974	2	-0.52754	0.034935	0.09242	0.991273	1845	1	-0.52754
Hipk3	4	0.51264	0.54775	1	11044	1	1.1359	0.034956	0.092462	0.991273	1846	3	1.1359
Zfp59	4	0.8593	0.85886	1	17671	0	1.174	0.034968	0.092481	0.991273	1847	3	1.174
L3mbtl1	4	0.93521	0.935	1	19202	0	1.0076	0.035003	0.092556	0.991273	1848	3	1.0076
Rhox3f	4	0.97578	0.9757	1	20067	0	1.3517	0.035071	0.092697	0.991273	1849	3	1.3517
Pin4	4	0.37057	0.46026	1	9121	1	0.45351	0.035085	0.092725	0.991273	1850	1	0.45351
Myo16	4	0.88469	0.88432	1	18225	0	0.84995	0.035141	0.092842	0.991273	1851	3	0.84995
Upk1b	4	0.5199	0.55281	1	11133	1	0.99514	0.035181	0.092921	0.991273	1852	3	0.99514
Gm21541	4	0.052733	0.12259	0.935431	2565	1	0.12887	0.035185	0.092928	0.991273	1853	1	0.12887
Henmt1	4	0.9653	0.96517	1	19824	0	1.1681	0.035204	0.092975	0.991273	1854	3	1.1681
Otx1	4	0.60204	0.6137	1	12451	1	1.139	0.035213	0.092998	0.991273	1855	3	1.139
Adam21	4	0.85922	0.85877	1	17670	0	0.42756	0.035235	0.093045	0.991273	1856	2	0.42756
Samsn1	4	0.85445	0.85395	1	17581	0	0.85811	0.035285	0.093138	0.991273	1857	2	0.85811
Lsm3	4	0.40707	0.48131	1	9575	1	1.0364	0.035285	0.093138	0.991273	1858	3	1.0364
Saxo1	4	0.58361	0.59918	1	12120	1	1.2761	0.035383	0.093353	0.991273	1859	3	1.2761
Mlph	4	0.15087	0.25008	1	4891	2	-0.12011	0.035385	0.093355	0.991273	1860	1	-0.12011
Olfr372	4	0.79487	0.79453	1	16281	0	1.2008	0.035401	0.093386	0.991273	1861	3	1.2008
Rab3b	4	0.80594	0.80561	1	16528	0	0.92689	0.035413	0.093403	0.991273	1862	2	0.92689
Usp26	4	0.64231	0.64698	1	13158	1	1.0961	0.035441	0.093455	0.991273	1863	3	1.0961
Ptrh1	4	0.47758	0.52472	1	10539	1	1.3203	0.035482	0.093532	0.991273	1864	3	1.3203
Ccdc151	4	0.59763	0.61018	1	12368	1	1.1734	0.035516	0.093596	0.991273	1865	3	1.1734
control228	1	0.96448	0.96467	1	19805	0	1.5976	0.035524	0.035436	0.86145	1866	1	1.5976
Rhox11	4	0.19958	0.30978	1	6051	1	0.82374	0.035584	0.093742	0.991273	1867	3	0.82374
Taar3	4	0.68771	0.6878	1	14025	1	1.0196	0.035604	0.093775	0.991273	1868	3	1.0196
Dscr3	4	0.71921	0.7188	1	14654	0	1.3765	0.035627	0.093817	0.991273	1869	3	1.3765
Eif3j2	4	0.45218	0.50861	1	10157	1	1.1658	0.035634	0.09383	0.991273	1870	2	1.1658
Phactr2	4	0.84672	0.84619	1	17419	0	1.5506	0.03565	0.093861	0.991273	1871	3	1.5506
Mettl14	4	0.73973	0.73936	1	15099	0	1.44	0.035656	0.093874	0.991273	1872	3	1.44
Sc5d	4	0.96322	0.96312	1	19773	0	1.0603	0.035667	0.093891	0.991273	1873	3	1.0603
1600014K23Rik	4	0.78786	0.78753	1	16133	0	0.83852	0.035691	0.093943	0.991273	1874	3	0.83852
Plcl1	4	0.25956	0.38235	1	7452	1	1.0437	0.035702	0.09397	0.991273	1875	3	1.0437
Cpt2	4	0.53645	0.56433	1	11373	1	0.83218	0.035734	0.094033	0.991273	1876	3	0.83218
Med13l	4	0.2302	0.347	1	6771	1	0.98867	0.035755	0.094069	0.991273	1877	3	0.98867
Gm11559	4	0.58624	0.60121	1	12158	1	1.1705	0.035761	0.094083	0.991273	1878	3	1.1705
Polr1e	4	0.7718	0.77157	1	15795	0	1.1661	0.035783	0.094126	0.991273	1879	2	1.1661
Tgm5	4	0.88005	0.87965	1	18124	0	1.0836	0.035801	0.094174	0.991273	1880	3	1.0836
Srd5a2	4	0.94891	0.94879	1	19453	0	0.66792	0.035834	0.094222	0.991273	1881	3	0.66792
Pqbp1	4	0.96663	0.9665	1	19856	0	1.0782	0.035836	0.094227	0.991273	1882	2	1.0782
Ifi203	4	0.70834	0.7079	1	14423	0	1.0161	0.035847	0.094252	0.991273	1883	3	1.0161
Vmn1r63	4	0.96097	0.96083	1	19718	0	1.2649	0.035858	0.094274	0.991273	1884	2	1.2649
4930474N05Rik	4	0.57008	0.5889	1	11909	1	0.34275	0.035933	0.094446	0.991273	1885	2	0.34275
control757	1	0.96405	0.96425	1	19794	0	1.9241	0.035947	0.035855	0.865163	1886	1	1.9241
Map3k19	4	0.15733	0.25799	1	5046	2	0.40653	0.035953	0.094484	0.991273	1887	2	0.40653
Zfp454	4	0.9313	0.93104	1	19130	0	1.0488	0.035988	0.094549	0.991273	1888	3	1.0488
Lims2	4	0.88147	0.88107	1	18146	0	0.77405	0.036018	0.094607	0.991273	1889	3	0.77405
Ly6h	4	0.091459	0.17655	0.991382	3557	1	1.3722	0.036053	0.094668	0.991273	1890	3	1.3722
Eif3l	4	0.028931	0.072203	0.867904	1641	1	0.65741	0.036058	0.094678	0.991273	1891	2	0.65741
Traf7	4	0.15585	0.25618	1	5023	1	1.2535	0.03608	0.094729	0.991273	1892	3	1.2535
Rep15	4	0.7566	0.75638	1	15473	0	0.97807	0.036102	0.094767	0.991273	1893	3	0.97807
Cntd1	4	0.12588	0.21916	1	4287	1	0.88693	0.036134	0.09482	0.991273	1894	2	0.88693
Dlg3	4	0.32137	0.43314	1	8547	1	0.73706	0.036144	0.094841	0.991273	1895	2	0.73706
Cfap70	4	0.2697	0.39451	1	7697	1	-0.25005	0.036183	0.094923	0.991273	1896	1	-0.25005
Anks4b	4	0.89147	0.89118	1	18363	0	1.0877	0.036205	0.094978	0.991273	1897	3	1.0877
Lrrc8b	4	0.92178	0.92155	1	18940	0	1.1083	0.036229	0.095025	0.991273	1898	3	1.1083
Apod	4	0.86472	0.86431	1	17800	0	0.7733	0.036283	0.095138	0.991273	1899	2	0.7733
Gsto2	4	0.948	0.94792	1	19437	0	0.99515	0.036317	0.095206	0.991273	1900	3	0.99515
Prrg4	4	0.92333	0.92314	1	18969	0	0.86157	0.036323	0.095216	0.991273	1901	3	0.86157
Srek1	4	0.77384	0.77355	1	15833	0	1.5417	0.036399	0.095371	0.991273	1902	3	1.5417
Olfr1447	4	0.9408	0.94069	1	19307	0	1.2387	0.036411	0.095398	0.991273	1903	3	1.2387
Sec16b	4	0.53636	0.56427	1	11370	1	1.1453	0.036453	0.095491	0.991273	1904	3	1.1453
Rgl3	4	0.97642	0.97636	1	20082	0	0.96263	0.036494	0.095581	0.991273	1905	3	0.96263
Usp27x	4	0.60672	0.61743	1	12532	1	1.3733	0.036571	0.095745	0.991273	1906	3	1.3733
Mtfmt	4	0.56384	0.58425	1	11807	1	1.3576	0.036594	0.095792	0.991273	1907	3	1.3576
Zfpm1	4	0.97484	0.97475	1	20038	0	1.1408	0.036623	0.095847	0.991273	1908	3	1.1408
Rspry1	4	0.35382	0.45078	1	8930	1	0.13476	0.036632	0.095863	0.991273	1909	1	0.13476
Nrg4	4	0.8446	0.84404	1	17371	0	1.1541	0.036647	0.095891	0.991273	1910	3	1.1541
Cplx2	3	0.96333	0.96348	1	19777	0	0.84641	0.036666	0.090497	0.989808	1911	3	0.84641
Bpifb1	4	0.11337	0.20378	1	4008	1	1.2733	0.036667	0.095936	0.991273	1912	3	1.2733
Zcchc2	4	0.863	0.86258	1	17758	0	1.0572	0.0367	0.095999	0.991273	1913	3	1.0572
Crtc3	4	0.69713	0.69682	1	14206	1	1.2109	0.036712	0.096019	0.991273	1914	3	1.2109
Ppp1r2	4	0.6072	0.6178	1	12543	1	0.1111	0.036731	0.096059	0.991273	1915	2	0.1111
Jam2	4	0.21927	0.33379	1	6522	2	0.4045	0.036764	0.096127	0.991273	1916	2	0.4045
Nudt21	4	0.21914	0.33363	1	6506	1	0.89856	0.036781	0.096155	0.991273	1917	2	0.89856
Rpl4	2	0.45244	0.45236	1	10161	1	2.1171	0.036813	0.066697	0.956633	1918	1	2.1171
Hdhd1a	4	0.90025	0.89984	1	18530	0	1.1998	0.036817	0.096226	0.991273	1919	3	1.1998
Defa26	4	0.47167	0.5209	1	10443	1	0.77933	0.036839	0.096264	0.991273	1920	2	0.77933
Rbl2	4	0.88656	0.88624	1	18261	0	0.99054	0.036871	0.09633	0.991273	1921	2	0.99054
Olfr204	4	0.86765	0.86722	1	17870	0	1.0973	0.036935	0.096472	0.991273	1922	2	1.0973
Vmn2r61	4	0.76538	0.76516	1	15659	0	1.3074	0.036967	0.096536	0.991273	1923	2	1.3074
Grm4	4	0.92052	0.92028	1	18915	0	0.95185	0.036989	0.096572	0.991273	1924	3	0.95185
control731	1	0.963	0.96319	1	19768	0	1.5523	0.036998	0.036918	0.866516	1925	1	1.5523
Zscan20	4	0.97614	0.97607	1	20074	0	1.3733	0.037015	0.096627	0.991273	1926	3	1.3733
Msx2	4	0.977	0.97699	1	20094	0	0.92644	0.037027	0.096647	0.991273	1927	3	0.92644
Ston2	4	0.72164	0.72126	1	14704	0	1.0014	0.037033	0.096658	0.991273	1928	3	1.0014
Lcn2	4	0.92468	0.92446	1	18995	0	1.1049	0.037063	0.096729	0.991273	1929	3	1.1049
Epb4.1l2	4	0.082744	0.16573	0.982141	3363	1	0.98901	0.03708	0.096764	0.991273	1930	3	0.98901
Nudt11	4	0.57296	0.59105	1	11951	1	1.0082	0.037107	0.096819	0.991273	1931	2	1.0082
Prkag3	4	0.93744	0.93731	1	19243	0	0.97647	0.03711	0.096824	0.991273	1932	3	0.97647
AI314180	4	0.82167	0.8212	1	16883	0	1.147	0.037118	0.096838	0.991273	1933	3	1.147
Ghrl	4	0.75249	0.75231	1	15368	0	1.274	0.037129	0.096861	0.991273	1934	2	1.274
Hinfp	4	0.00359	0.012725	0.609347	397	2	-0.62042	0.037155	0.09692	0.991273	1935	2	-0.62042
Prss45	4	0.69868	0.69833	1	14242	1	1.6256	0.037176	0.096966	0.991273	1936	3	1.6256
Klrd1	4	0.8152	0.81484	1	16753	0	0.697	0.037183	0.096974	0.991273	1937	2	0.697
control170	1	0.9628	0.96299	1	19764	0	2.033	0.037203	0.037116	0.867555	1938	1	2.033
Cct3	3	0.96279	0.96293	1	19763	0	2.2102	0.037207	0.091749	0.991273	1939	3	2.2102
Raver1	4	0.95665	0.95654	1	19626	0	1.1174	0.037218	0.097051	0.991273	1940	3	1.1174
Wnk4	4	0.79087	0.79052	1	16195	0	1.3548	0.037334	0.097301	0.991273	1941	2	1.3548
Ywhaq	4	0.78807	0.78773	1	16137	0	0.86028	0.037344	0.097317	0.991273	1942	2	0.86028
Insm1	4	0.39411	0.47377	1	9407	1	1.1558	0.037367	0.097357	0.991273	1943	3	1.1558
Rabgap1l	4	0.60814	0.61855	1	12560	1	1.2634	0.037379	0.097378	0.991273	1944	3	1.2634
Rit2	4	0.9273	0.92705	1	19044	0	0.9429	0.037403	0.097423	0.991273	1945	3	0.9429
Cldn12	4	0.49353	0.5351	1	10767	1	0.92935	0.037463	0.097538	0.991273	1946	3	0.92935
Zdhhc18	4	0.93077	0.9305	1	19120	0	1.0821	0.037493	0.0976	0.991273	1947	3	1.0821
Cyp4f40	4	0.9687	0.96858	1	19917	0	0.86699	0.037547	0.097711	0.991273	1948	3	0.86699
Mical2	4	0.31096	0.42772	1	8416	1	1.0535	0.037559	0.097736	0.991273	1949	3	1.0535
Cdh4	4	0.59807	0.61051	1	12377	1	-0.13654	0.037578	0.097772	0.991273	1950	1	-0.13654
Zar1	4	0.83411	0.83359	1	17152	0	1.0472	0.037619	0.097836	0.991273	1951	3	1.0472
Trim15	4	0.68882	0.68886	1	14044	1	1.3866	0.037649	0.097898	0.991273	1952	3	1.3866
Evc	4	0.63367	0.63962	1	13000	1	1.2626	0.037667	0.097937	0.991273	1953	3	1.2626
Bub3	2	0.044522	0.080034	0.875396	2258	1	-0.37229	0.037694	0.068238	0.956633	1954	1	-0.37229
Mageb1	4	0.76642	0.7662	1	15683	0	1.1399	0.037709	0.098019	0.991273	1955	3	1.1399
Fgd1	4	0.4014	0.47806	1	9492	1	1.0061	0.037799	0.098204	0.991273	1956	2	1.0061
Cd2bp2	4	0.36037	0.45447	1	9002	1	1.1042	0.037853	0.098318	0.991273	1957	2	1.1042
Avl9	4	0.94038	0.94027	1	19299	0	1.2053	0.037864	0.09834	0.991273	1958	3	1.2053
Meaf6	4	0.91248	0.91222	1	18748	0	1.4715	0.037877	0.098373	0.991273	1959	2	1.4715
Zfp488	4	0.71347	0.71301	1	14547	0	1.02	0.037886	0.098388	0.991273	1960	3	1.02
Cpt1c	4	0.30337	0.4237	1	8338	1	0.60114	0.037907	0.098422	0.991273	1961	2	0.60114
Fscn2	4	0.24847	0.36896	1	7218	2	0.49465	0.037927	0.098469	0.991273	1962	2	0.49465
Gm14851	4	0.86705	0.8666	1	17854	0	0.96972	0.037938	0.098491	0.991273	1963	3	0.96972
Men1	4	0.97688	0.97684	1	20090	0	1.2634	0.037968	0.098555	0.991273	1964	3	1.2634
Rnf222	4	0.18198	0.28825	1	5641	2	0.43033	0.037994	0.0986	0.991273	1965	2	0.43033
Trrap	4	0.054405	0.12604	0.938075	2637	3	-1.2569	0.038002	0.098618	0.991273	1966	1	-1.2569
Efnb1	4	0.58523	0.60046	1	12139	1	0.81824	0.038005	0.098623	0.991273	1967	3	0.81824
Bloc1s6	4	0.11346	0.20388	1	4009	2	-0.024008	0.038005	0.098624	0.991273	1968	2	-0.024008
Pet117	4	0.48069	0.52674	1	10587	1	1.5407	0.03807	0.098764	0.991273	1969	2	1.5407
Ralyl	4	0.98162	0.98162	1	20192	0	1.1255	0.038071	0.098768	0.991273	1970	3	1.1255
Mrgprb1	4	0.95731	0.95724	1	19639	0	1.1434	0.038168	0.098943	0.991273	1971	3	1.1434
Rell2	4	0.78528	0.78492	1	16078	0	1.0355	0.038176	0.098965	0.991273	1972	3	1.0355
Sel1l2	4	0.85523	0.85475	1	17598	0	1.0778	0.038186	0.098982	0.991273	1973	3	1.0778
Clstn2	4	0.027606	0.069328	0.867904	1577	3	-1.0003	0.038226	0.099058	0.991273	1974	1	-1.0003
Tmprss3	4	0.71247	0.71198	1	14519	0	1.2529	0.038235	0.099072	0.991273	1975	3	1.2529
Snrpf	2	0.019705	0.036572	0.776928	1226	1	-0.7397	0.038247	0.069202	0.956633	1976	1	-0.7397
Ubtfl1	4	0.044477	0.10552	0.921254	2255	2	-0.69073	0.038276	0.099159	0.991273	1977	2	-0.69073
Wls	4	0.25649	0.37866	1	7381	1	0.77706	0.03831	0.099231	0.991273	1978	2	0.77706
Ak7	3	0.93493	0.93507	1	19194	0	0.87933	0.038318	0.094274	0.991273	1979	2	0.87933
Olfr1311	4	0.45981	0.51341	1	10273	1	1.1987	0.038399	0.099424	0.991273	1980	3	1.1987
Ctsd	4	0.35237	0.44998	1	8907	1	0.15403	0.038425	0.099483	0.991273	1981	2	0.15403
B3gnt7	4	0.95881	0.95874	1	19673	0	1.1031	0.038436	0.099509	0.991273	1982	3	1.1031
Eqtn	4	0.45303	0.50911	1	10167	1	0.67961	0.038474	0.099578	0.991273	1983	2	0.67961
Ret	4	0.0061958	0.020394	0.688747	582	3	-1.649	0.038475	0.099579	0.991273	1984	1	-1.649
Vmn2r79	4	0.56566	0.5856	1	11837	1	0.87373	0.038518	0.099671	0.991273	1985	2	0.87373
Triobp	4	0.49666	0.53711	1	10811	1	-0.025215	0.038525	0.099686	0.991273	1986	1	-0.025215
Tjp1	4	0.84589	0.84535	1	17396	0	1.2166	0.03855	0.099733	0.991273	1987	3	1.2166
Olfr1157	4	0.80274	0.80238	1	16453	0	0.66374	0.038561	0.099754	0.991273	1988	2	0.66374
Nos1	4	0.67147	0.67275	1	13699	1	0.66688	0.038574	0.099777	0.991273	1989	2	0.66688
L3mbtl2	4	0.34729	0.44715	1	8852	1	0.60954	0.038583	0.099793	0.991273	1990	2	0.60954
Armc7	4	0.74224	0.74193	1	15153	0	1.2603	0.038605	0.099839	0.991273	1991	3	1.2603
Olfr812	4	0.2483	0.36874	1	7215	2	0.38088	0.038624	0.099873	0.991273	1992	2	0.38088
Txndc8	4	0.9282	0.92795	1	19061	0	1.0566	0.038643	0.099905	0.991273	1993	3	1.0566
Ifi30	4	0.60702	0.61766	1	12538	1	0.21097	0.038674	0.099973	0.991273	1994	1	0.21097
Klhl21	4	0.33408	0.43998	1	8706	1	0.38076	0.038823	0.10025	0.991273	1995	1	0.38076
Olfr937	4	0.92009	0.91987	1	18908	0	1.3128	0.038845	0.10029	0.991273	1996	3	1.3128
control542	1	0.96113	0.96133	1	19720	0	2.8351	0.03887	0.038771	0.874758	1997	1	2.8351
4930595M18Rik	4	0.54699	0.57177	1	11536	1	0.92086	0.038968	0.10054	0.991273	1998	3	0.92086
Srsf4	4	0.37729	0.46406	1	9194	1	0.17525	0.038973	0.10055	0.991273	1999	1	0.17525
[truncated: 18,640 more rows]
